# Supplementary material for: mTORC1 signalling is not essential for the maintenance of muscle mass and function in adult sedentary mice
Source: J Cachexia Sarcopenia Muscle. 2019 Nov 7;11(1):259–73. doi: 10.1002/jcsm.12505 (PMC7015237; doi:10.1002/jcsm.12505)
Supplement: Supplementary file 2 — Data S1. Supporting Information [file JCSM-11-259-s002.xlsx]

## Sheet: P339_MRuegg_AH_3MiRAmKO_2019032
proteinName	ac	geneName	proteinDescription	idScore	nbPeptides	allAccessions	001_3MiRAmKO_A19	002_3MiRAmKO_A19	007_3MiRAmKO_A19	003_3MiRAmKO_A19	004_3MiRAmKO_A19	005_3MiRAmKO_A19	medianInt_Condition1	medianInt_Condition2	cv_Condition1	cv_Condition2	log2ratio_Condition2	fracNAFeatures.Condition1	fracNAFeatures.Condition2	pValue_Condition2	qValue_Condition2	FTestPValue	FTestQValue	ratio
sp|P42212|GFP-AEQVI	P42212	GFP	Green fluorescent protein OS=Aequorea victoria GN=GFP PE=1 SV=1	1730.21	16	sp|P42212|GFP-AEQVI	2.26494e+07	4.23415e+07	6.62125e+07	423349	338828	300534	4.23415e+07	338828	0.498804	0.177398	-6.96537	0.0185185	0.138889	2.68471e-07	0.00032834	2.68471e-07	0.00032834	123.461
sp|Q99JI1|MSTN1_MOUSE	Q99JI1	Mustn1	Musculoskeletal embryonic nuclear protein 1 OS=Mus musculus GN=Mustn1 PE=1 SV=1	112.44	2	sp|Q99JI1|MSTN1_MOUSE	114255	104734	100345	35004	39902.4	30143.2	104734	35004	0.0668037	0.139352	-1.58113	0	0	2.40235e-05	0.0146904	2.40235e-05	0.0146904	3.03983
sp|P19785|ESR1_MOUSE	P19785	Esr1	Estrogen receptor OS=Mus musculus GN=Esr1 PE=1 SV=1	80.03	3	sp|P19785|ESR1_MOUSE	15818	12561.6	17989.5	215.622	363.583	1274.18	15818	363.583	0.176754	0.927881	-5.44314	0	0.666667	5.04471e-05	0.0205656	5.04471e-05	0.0205656	25.0186
sp|P35762|CD81_MOUSE	P35762	Cd81	CD81 antigen OS=Mus musculus GN=Cd81 PE=1 SV=2	39.05	1	sp|P35762|CD81_MOUSE	28669.8	22182.8	13716.1	4889.43	2932.34	3774.36	22182.8	3774.36	0.348404	0.253976	-2.55514	0	0	8.94688e-05	0.0273551	8.94688e-05	0.0273551	5.56813
sp|A2ABU4|MYOM3_MOUSE	A2ABU4	Myom3	Myomesin-3 OS=Mus musculus GN=Myom3 PE=1 SV=1	1189.74	24	sp|A2ABU4|MYOM3_MOUSE	405882	417000	488753	184357	237639	211845	417000	211845	0.102882	0.126115	-0.977039	0	0.04	0.000423133	0.0323432	0.000423133	0.0323432	2.06934
sp|P06801|MAOX_MOUSE	P06801	Me1	NADP-dependent malic enzyme OS=Mus musculus GN=Me1 PE=1 SV=2	746.64	12	sp|P06801|MAOX_MOUSE	155415	119048	188733	367300	399476	394749	155415	394749	0.225739	0.0448731	1.34481	0	0	0.00024221	0.0323432	0.00024221	0.0323432	0.398783
sp|P10126|EF1A1_MOUSE	P10126	Eef1a1	Elongation factor 1-alpha 1 OS=Mus musculus GN=Eef1a1 PE=1 SV=3	314.44	6	sp|P10126|EF1A1_MOUSE	283851	308142	255356	143334	125168	118001	283851	125168	0.0935411	0.101358	-1.18126	0	0	0.000192938	0.0323432	0.000192938	0.0323432	2.19234
sp|P14602|HSPB1_MOUSE	P14602	Hspb1	Heat shock protein beta-1 OS=Mus musculus GN=Hspb1 PE=1 SV=3	533.48	8	sp|P14602|HSPB1_MOUSE	1.40698e+06	1.20259e+06	1.75537e+06	561442	672495	579996	1.40698e+06	579996	0.192095	0.0983852	-1.27849	0	0	0.000281788	0.0323432	0.000281788	0.0323432	2.40634
sp|P23927|CRYAB_MOUSE	P23927	Cryab	Alpha-crystallin B chain OS=Mus musculus GN=Cryab PE=1 SV=2	895.79	11	sp|P23927|CRYAB_MOUSE	4.13426e+06	3.32698e+06	4.57154e+06	1.33457e+06	1.9714e+06	1.31883e+06	4.13426e+06	1.33457e+06	0.157414	0.241501	-1.63125	0	0	0.000369267	0.0323432	0.000369267	0.0323432	2.60179
sp|P47811|MK14_MOUSE	P47811	Mapk14	Mitogen-activated protein kinase 14 OS=Mus musculus GN=Mapk14 PE=1 SV=3	105.92	1	sp|P47811|MK14_MOUSE	2557.42	3743.66	3327.4	7571.19	11910	7819.87	3327.4	7819.87	0.18752	0.267725	1.23275	0	0	0.00040687	0.0323432	0.00040687	0.0323432	0.352678
sp|Q3V1D3|AMPD1_MOUSE	Q3V1D3	Ampd1	AMP deaminase 1 OS=Mus musculus GN=Ampd1 PE=1 SV=2	2887.67	42	sp|Q3V1D3|AMPD1_MOUSE	4.40378e+06	4.37679e+06	5.78031e+06	9.81501e+06	1.09981e+07	1.03973e+07	4.40378e+06	1.03973e+07	0.16537	0.0568618	1.23939	0	0.016129	0.000329355	0.0323432	0.000329355	0.0323432	0.46654
sp|Q61554|FBN1_MOUSE	Q61554	Fbn1	Fibrillin-1 OS=Mus musculus GN=Fbn1 PE=1 SV=2	3998.83	69	sp|Q61554|FBN1_MOUSE	3.98397e+06	5.2732e+06	8.37867e+06	1.77025e+06	1.81654e+06	1.57725e+06	5.2732e+06	1.77025e+06	0.384281	0.0737336	-1.57473	0.0253165	0.021097	0.000388292	0.0323432	0.000388292	0.0323432	3.41512
sp|Q6P5E4|UGGG1_MOUSE	Q6P5E4	Uggt1	UDP-glucose:glycoprotein glucosyltransferase 1 OS=Mus musculus GN=Uggt1 PE=1 SV=4	42.18	1	sp|Q6P5E4|UGGG1_MOUSE	2134.9	2379.59	2433.25	4064.04	4812.56	5072.12	2379.59	4812.56	0.0686736	0.112577	1.01609	0	0	0.000410222	0.0323432	0.000410222	0.0323432	0.498091
sp|Q8R086|SUOX_MOUSE	Q8R086	Suox	Sulfite oxidase, mitochondrial OS=Mus musculus GN=Suox PE=1 SV=2	57.67	2	sp|Q8R086|SUOX_MOUSE	3751.56	5848.59	4299.05	12825.8	13181	11398.6	4299.05	12825.8	0.234765	0.0756619	1.57696	0	0	0.000163293	0.0323432	0.000163293	0.0323432	0.371583
sp|Q8VCR8|MYLK2_MOUSE	Q8VCR8	Mylk2	Myosin light chain kinase 2, skeletal/cardiac muscle OS=Mus musculus GN=Mylk2 PE=1 SV=2	621.66	10	sp|Q8VCR8|MYLK2_MOUSE	369241	348054	365276	686032	735117	680042	365276	686032	0.0312132	0.0431429	0.909289	0.102564	0.0512821	0.000248055	0.0323432	0.000248055	0.0323432	0.515218
sp|Q9D1L9|LTOR5_MOUSE	Q9D1L9	Lamtor5	Ragulator complex protein LAMTOR5 OS=Mus musculus GN=Lamtor5 PE=1 SV=1	60.44	1	sp|Q9D1L9|LTOR5_MOUSE	7108.6	8282.14	7107.77	3817.95	3961.67	3276.74	7108.6	3817.95	0.0903773	0.0980016	-0.896767	0.333333	0.5	0.000346994	0.0323432	0.000346994	0.0323432	2.03489
sp|Q8C7E7|STBD1_MOUSE	Q8C7E7	Stbd1	Starch-binding domain-containing protein 1 OS=Mus musculus GN=Stbd1 PE=1 SV=1	289.14	4	sp|Q8C7E7|STBD1_MOUSE	126249	99608	125391	53389.8	57208.1	62185.4	125391	57208.1	0.129308	0.076578	-1.13215	0	0	0.000474449	0.0341324	0.000474449	0.0341324	2.03289
sp|Q64669|NQO1_MOUSE	Q64669	Nqo1	NAD(P)H dehydrogenase [quinone] 1 OS=Mus musculus GN=Nqo1 PE=1 SV=3	64.07	2	sp|Q64669|NQO1_MOUSE	18549.4	11042.3	15835.8	36670.2	37935.6	34120.6	15835.8	36670.2	0.251033	0.053617	1.21142	0	0	0.000524	0.0347482	0.000524	0.0347482	0.417815
sp|Q8R5J9|PRAF3_MOUSE	Q8R5J9	Arl6ip5	PRA1 family protein 3 OS=Mus musculus GN=Arl6ip5 PE=1 SV=2	209.25	4	sp|Q8R5J9|PRAF3_MOUSE	172682	145363	177500	69462.8	89862.6	84565.4	172682	84565.4	0.104926	0.130206	-1.02998	0	0	0.000568246	0.0347482	0.000568246	0.0347482	2.03183
sp|Q99MN9|PCCB_MOUSE	Q99MN9	Pccb	Propionyl-CoA carboxylase beta chain, mitochondrial OS=Mus musculus GN=Pccb PE=1 SV=2	342.2	6	sp|Q99MN9|PCCB_MOUSE	34455.9	36303	54270	90898.3	100829	96290.6	36303	96290.6	0.262631	0.0517816	1.40731	0	0	0.000547443	0.0347482	0.000547443	0.0347482	0.434102
sp|Q9D727|CF226_MOUSE	Q9D727	NA	Uncharacterized protein C6orf226 homolog OS=Mus musculus PE=1 SV=1	71.06	1	sp|Q9D727|CF226_MOUSE	12460.5	10168.8	5913.28	2624.67	1344.43	2653.08	10168.8	2624.67	0.349199	0.338627	-1.95394	0	0	0.000618723	0.0360333	0.000618723	0.0360333	4.31015
sp|P07934|PHKG1_MOUSE	P07934	Phkg1	Phosphorylase b kinase gamma catalytic chain, skeletal muscle/heart isoform OS=Mus musculus GN=Phkg1 PE=1 SV=3	792.13	14	sp|P07934|PHKG1_MOUSE	360044	294750	381190	616420	660678	726125	360044	660678	0.130485	0.0826552	0.875777	0.0740741	0.0555556	0.000719821	0.0379946	0.000719821	0.0379946	0.517158
sp|Q8CI12|SMTL2_MOUSE	Q8CI12	Smtnl2	Smoothelin-like protein 2 OS=Mus musculus GN=Smtnl2 PE=1 SV=1	467.61	11	sp|Q8CI12|SMTL2_MOUSE	96364.6	77252.3	131023	235109	213125	245916	96364.6	235109	0.26842	0.0722168	1.28675	0.030303	0.030303	0.000776668	0.0379946	0.000776668	0.0379946	0.438867
sp|Q9QUH0|GLRX1_MOUSE	Q9QUH0	Glrx	Glutaredoxin-1 OS=Mus musculus GN=Glrx PE=1 SV=3	164.5	2	sp|Q9QUH0|GLRX1_MOUSE	39063.6	22693	33633.6	66409.6	85750.5	81811	33633.6	81811	0.262243	0.131052	1.28239	0	0	0.000765955	0.0379946	0.000765955	0.0379946	0.4077
sp|Q9WV06|ANKR2_MOUSE	Q9WV06	Ankrd2	Ankyrin repeat domain-containing protein 2 OS=Mus musculus GN=Ankrd2 PE=1 SV=3	851.22	11	sp|Q9WV06|ANKR2_MOUSE	454342	338932	476686	193847	216876	159046	454342	193847	0.174645	0.153293	-1.22886	0.0925926	0.0925926	0.000709374	0.0379946	0.000709374	0.0379946	2.2289
sp|O70373|XIRP1_MOUSE	O70373	Xirp1	Xin actin-binding repeat-containing protein 1 OS=Mus musculus GN=Xirp1 PE=1 SV=2	318.01	6	sp|O70373|XIRP1_MOUSE	103935	63786.8	67492.3	32335.9	32659.9	21602.5	67492.3	32335.9	0.282988	0.217992	-1.06158	0	0.047619	0.000822764	0.0387016	0.000822764	0.0387016	2.71615
sp|G5E8K5|ANK3_MOUSE	G5E8K5	Ank3	Ankyrin-3 OS=Mus musculus GN=Ank3 PE=1 SV=1	52.06	1	sp|G5E8K5|ANK3_MOUSE	1989.84	2408.26	2312.48	4030.51	6479.33	4744.37	2312.48	4744.37	0.0980027	0.247681	1.03678	0	0	0.00087043	0.0394273	0.00087043	0.0394273	0.439917
sp|P50462|CSRP3_MOUSE	P50462	Csrp3	Cysteine and glycine-rich protein 3 OS=Mus musculus GN=Csrp3 PE=1 SV=1	210.21	3	sp|P50462|CSRP3_MOUSE	168459	109368	83795.6	24296.7	34781.3	10054	109368	24296.7	0.36024	0.538584	-2.17036	0	0	0.00101259	0.0427032	0.00101259	0.0427032	5.2309
sp|Q3U1J4|DDB1_MOUSE	Q3U1J4	Ddb1	DNA damage-binding protein 1 OS=Mus musculus GN=Ddb1 PE=1 SV=2	68.23	2	sp|Q3U1J4|DDB1_MOUSE	1824.68	4445.08	2879.03	9264.19	10393.3	8164.77	2879.03	9264.19	0.432352	0.120151	1.68608	0	0	0.000983812	0.0427032	0.000983812	0.0427032	0.32883
sp|Q5NBX1|COBL_MOUSE	Q5NBX1	Cobl	Protein cordon-bleu OS=Mus musculus GN=Cobl PE=1 SV=1	51.72	1	sp|Q5NBX1|COBL_MOUSE	9294.13	6815.8	5225.82	3377.01	2333.28	2559.63	6815.8	2559.63	0.288285	0.199174	-1.41295	0	0	0.00105584	0.0430432	0.00105584	0.0430432	2.57992
sp|Q6PA06|ATLA2_MOUSE	Q6PA06	Atl2	Atlastin-2 OS=Mus musculus GN=Atl2 PE=1 SV=1	253.83	6	sp|Q6PA06|ATLA2_MOUSE	58137.9	49220.9	70735.7	101838	124536	119782	58137.9	119782	0.18209	0.103747	1.04286	0	0	0.00130303	0.0461638	0.00130303	0.0461638	0.514491
sp|Q91ZA3|PCCA_MOUSE	Q91ZA3	Pcca	Propionyl-CoA carboxylase alpha chain, mitochondrial OS=Mus musculus GN=Pcca PE=1 SV=2	152.07	3	sp|Q91ZA3|PCCA_MOUSE	19431.9	14236	15052.7	27587.6	44148.3	37552.1	15052.7	37552.1	0.172048	0.228862	1.31887	0.111111	0	0.00132521	0.0461638	0.00132521	0.0461638	0.4458
sp|Q9CR51|VATG1_MOUSE	Q9CR51	Atp6v1g1	V-type proton ATPase subunit G 1 OS=Mus musculus GN=Atp6v1g1 PE=1 SV=3	63.42	1	sp|Q9CR51|VATG1_MOUSE	1807.47	1471.97	2388.83	3473.48	4364.71	5199.61	1807.47	4364.71	0.245521	0.198626	1.27192	0	0	0.00135887	0.0461638	0.00135887	0.0461638	0.434756
sp|Q9D1C3|PREY_MOUSE	Q9D1C3	Pyurf	Protein preY, mitochondrial OS=Mus musculus GN=Pyurf PE=1 SV=1	61.53	2	sp|Q9D1C3|PREY_MOUSE	22708.4	24525.8	24339.2	14667.5	14486.9	14115.2	24339.2	14486.9	0.0419054	0.0195251	-0.748531	0	0	0.00128977	0.0461638	0.00128977	0.0461638	1.65413
sp|Q9D7G0|PRPS1_MOUSE	Q9D7G0	Prps1	Ribose-phosphate pyrophosphokinase 1 OS=Mus musculus GN=Prps1 PE=1 SV=4	198.67	4	sp|Q9D7G0|PRPS1_MOUSE	44119	43848.7	70612.3	104485	127958	115161	44119	115161	0.290855	0.101428	1.38418	0	0	0.00125574	0.0461638	0.00125574	0.0461638	0.456209
sp|Q9WUB3|PYGM_MOUSE	Q9WUB3	Pygm	Glycogen phosphorylase, muscle form OS=Mus musculus GN=Pygm PE=1 SV=3	5858.08	66	sp|Q9WUB3|PYGM_MOUSE	6.08589e+07	5.47072e+07	6.98296e+07	1.04381e+08	1.08988e+08	1.12234e+08	6.08589e+07	1.08988e+08	0.123059	0.0363596	0.840628	0.0146199	0.0116959	0.00126101	0.0461638	0.00126101	0.0461638	0.569392
sp|Q9JMH6|TRXR1_MOUSE	Q9JMH6	Txnrd1	Thioredoxin reductase 1, cytoplasmic OS=Mus musculus GN=Txnrd1 PE=1 SV=3	295.24	6	sp|Q9JMH6|TRXR1_MOUSE	62919.1	56238.8	84181.6	119516	133924	132884	62919.1	132884	0.215282	0.0623953	1.0786	0	0	0.00164845	0.054488	0.00164845	0.054488	0.526344
sp|P10649|GSTM1_MOUSE	P10649	Gstm1	Glutathione S-transferase Mu 1 OS=Mus musculus GN=Gstm1 PE=1 SV=2	1034.47	15	sp|P10649|GSTM1_MOUSE	1.32072e+06	1.43833e+06	1.87208e+06	2.67704e+06	2.74989e+06	2.99731e+06	1.43833e+06	2.74989e+06	0.188115	0.0597821	0.934981	0.015873	0	0.00180512	0.0567296	0.00180512	0.0567296	0.549739
sp|P15626|GSTM2_MOUSE	P15626	Gstm2	Glutathione S-transferase Mu 2 OS=Mus musculus GN=Gstm2 PE=1 SV=2	416.75	8	sp|P15626|GSTM2_MOUSE	147246	130214	170689	250065	268642	248643	147246	250065	0.13604	0.043626	0.764076	0	0	0.00191037	0.0567296	0.00191037	0.0567296	0.584022
sp|P16015|CAH3_MOUSE	P16015	Ca3	Carbonic anhydrase 3 OS=Mus musculus GN=Ca3 PE=1 SV=3	1691.85	20	sp|P16015|CAH3_MOUSE	2.10842e+07	2.36571e+07	3.40032e+07	4.86393e+07	5.11695e+07	5.42366e+07	2.36571e+07	5.11695e+07	0.26052	0.0545867	1.11301	0	0	0.0019482	0.0567296	0.0019482	0.0567296	0.511177
sp|P17879|HS71B_MOUSE	P17879	Hspa1b	Heat shock 70 kDa protein 1B OS=Mus musculus GN=Hspa1b PE=1 SV=3	339.51	8	sp|P17879|HS71B_MOUSE	87283.5	71269.2	106583	48659.2	48061.3	41952	87283.5	48061.3	0.200074	0.0803012	-0.860833	0.0416667	0.0416667	0.00193105	0.0567296	0.00193105	0.0567296	1.91195
sp|P97351|RS3A_MOUSE	P97351	Rps3a	40S ribosomal protein S3a OS=Mus musculus GN=Rps3a PE=1 SV=3	140.02	4	sp|P97351|RS3A_MOUSE	63833.9	50578.4	70990.4	109348	107422	112972	63833.9	109348	0.167583	0.0256386	0.776529	0	0	0.00184813	0.0567296	0.00184813	0.0567296	0.562266
sp|P14869|RLA0_MOUSE	P14869	Rplp0	60S acidic ribosomal protein P0 OS=Mus musculus GN=Rplp0 PE=1 SV=3	339.75	7	sp|P14869|RLA0_MOUSE	108251	106930	143087	200321	198587	211373	108251	200321	0.171699	0.034094	0.887935	0	0	0.00262466	0.0658216	0.00262466	0.0658216	0.587054
sp|P57776|EF1D_MOUSE	P57776	Eef1d	Elongation factor 1-delta OS=Mus musculus GN=Eef1d PE=1 SV=3	431.24	7	sp|P57776|EF1D_MOUSE	1.22751e+06	1.17617e+06	1.8381e+06	2.52467e+06	2.68224e+06	2.89166e+06	1.22751e+06	2.68224e+06	0.260441	0.0681983	1.1277	0	0	0.0024074	0.0658216	0.0024074	0.0658216	0.523769
sp|Q5EBG6|HSPB6_MOUSE	Q5EBG6	Hspb6	Heat shock protein beta-6 OS=Mus musculus GN=Hspb6 PE=1 SV=1	650.96	9	sp|Q5EBG6|HSPB6_MOUSE	1.6574e+06	1.12256e+06	1.30578e+06	561391	838091	517593	1.30578e+06	561391	0.199572	0.271948	-1.21783	0	0.0222222	0.00249818	0.0658216	0.00249818	0.0658216	2.13124
sp|Q7TQD2|TPPP_MOUSE	Q7TQD2	Tppp	Tubulin polymerization-promoting protein OS=Mus musculus GN=Tppp PE=1 SV=1	78.04	1	sp|Q7TQD2|TPPP_MOUSE	2079.14	2087.36	1624.25	3223.6	3154.58	3973.36	2079.14	3223.6	0.137306	0.131607	0.632686	0	0	0.00234209	0.0658216	0.00234209	0.0658216	0.55941
sp|Q7TSH2|KPBB_MOUSE	Q7TSH2	Phkb	Phosphorylase b kinase regulatory subunit beta OS=Mus musculus GN=Phkb PE=1 SV=1	910.87	17	sp|Q7TSH2|KPBB_MOUSE	373264	340315	515653	725821	712834	956391	373264	725821	0.227429	0.171632	0.959416	0	0	0.00279863	0.0658216	0.00279863	0.0658216	0.51324
sp|Q8CI43|MYL6B_MOUSE	Q8CI43	Myl6b	Myosin light chain 6B OS=Mus musculus GN=Myl6b PE=1 SV=1	84.18	3	sp|Q8CI43|MYL6B_MOUSE	25275.5	20501.2	25655.3	8312.84	14824.8	11315.3	25275.5	11315.3	0.120634	0.283802	-1.15947	0	0	0.00251924	0.0658216	0.00251924	0.0658216	2.07332
sp|Q91WU5|AS3MT_MOUSE	Q91WU5	As3mt	Arsenite methyltransferase OS=Mus musculus GN=As3mt PE=1 SV=2	47.76	1	sp|Q91WU5|AS3MT_MOUSE	4851.19	5968.64	7203.53	9471.94	12430.8	13245.3	5968.64	12430.8	0.195856	0.16948	1.05844	0	0	0.00263856	0.0658216	0.00263856	0.0658216	0.512785
sp|Q9CWF2|TBB2B_MOUSE	Q9CWF2	Tubb2b	Tubulin beta-2B chain OS=Mus musculus GN=Tubb2b PE=1 SV=1	57.51	1	sp|Q9CWF2|TBB2B_MOUSE	16652.7	15759	9617.72	1253.06	3425.45	5258.29	15759	3425.45	0.273367	0.60533	-2.20181	0	0	0.00279724	0.0658216	0.00279724	0.0658216	4.22967
sp|Q9EQ20|MMSA_MOUSE	Q9EQ20	Aldh6a1	Methylmalonate-semialdehyde dehydrogenase [acylating], mitochondrial OS=Mus musculus GN=Aldh6a1 PE=1 SV=1	536.45	11	sp|Q9EQ20|MMSA_MOUSE	245269	261763	272077	393609	416464	408809	261763	408809	0.0520684	0.0286332	0.643166	0.0555556	0.0833333	0.00266467	0.0658216	0.00266467	0.0658216	0.639199
sp|Q9QZJ6|MFAP5_MOUSE	Q9QZJ6	Mfap5	Microfibrillar-associated protein 5 OS=Mus musculus GN=Mfap5 PE=1 SV=1	100.11	2	sp|Q9QZJ6|MFAP5_MOUSE	51817.2	57851.9	44420.3	85934.7	110026	81685.6	51817.2	85934.7	0.130976	0.165146	0.72981	0	0	0.00271748	0.0658216	0.00271748	0.0658216	0.554985
sp|Q91Z83|MYH7_MOUSE	Q91Z83	Myh7	Myosin-7 OS=Mus musculus GN=Myh7 PE=2 SV=1	8561.18	94	sp|Q91Z83|MYH7_MOUSE	1.61132e+07	1.76977e+07	1.56975e+07	6.46472e+06	1.07558e+07	4.99904e+06	1.61132e+07	6.46472e+06	0.0639568	0.403931	-1.31758	0.0258065	0.0580645	0.00303998	0.0675981	0.00303998	0.0675981	2.22814
sp|Q922J3|CLIP1_MOUSE	Q922J3	Clip1	CAP-Gly domain-containing linker protein 1 OS=Mus musculus GN=Clip1 PE=1 SV=1	978.88	17	sp|Q922J3|CLIP1_MOUSE	65949.4	52084.7	89553.1	139963	126758	129435	65949.4	129435	0.273774	0.0528658	0.972791	0.0634921	0.015873	0.00300644	0.0675981	0.00300644	0.0675981	0.524004
sp|Q99L88|SNTB1_MOUSE	Q99L88	Sntb1	Beta-1-syntrophin OS=Mus musculus GN=Sntb1 PE=1 SV=4	49.43	1	sp|Q99L88|SNTB1_MOUSE	787.793	1402.59	1896.54	583.386	427.389	402.286	1402.59	427.389	0.407742	0.208309	-1.71447	0	0	0.00296018	0.0675981	0.00296018	0.0675981	2.89225
sp|O08788|DCTN1_MOUSE	O08788	Dctn1	Dynactin subunit 1 OS=Mus musculus GN=Dctn1 PE=1 SV=3	59.51	1	sp|O08788|DCTN1_MOUSE	2263.78	1528.25	1515.66	3344.05	4101.44	2915.14	1528.25	3344.05	0.242106	0.173931	1.12972	0	0	0.00318622	0.0694896	0.00318622	0.0694896	0.512295
sp|Q8K010|OPLA_MOUSE	Q8K010	Oplah	5-oxoprolinase OS=Mus musculus GN=Oplah PE=1 SV=1	53.09	1	sp|Q8K010|OPLA_MOUSE	2989.71	2269.76	3251.26	4933.58	4775.07	4801.35	2989.71	4801.35	0.179166	0.0175649	0.683432	0	0	0.00323868	0.0694896	0.00323868	0.0694896	0.586542
sp|A6H630|ARMT1_MOUSE	A6H630	Armt1	Protein-glutamate O-methyltransferase OS=Mus musculus GN=Armt1 PE=1 SV=1	48.19	2	sp|A6H630|ARMT1_MOUSE	3628.64	2898.42	5644.49	8341.45	7559.86	8354.09	3628.64	8341.45	0.350565	0.0562691	1.20087	0	0	0.00412621	0.0722863	0.00412621	0.0722863	0.501808
sp|O35855|BCAT2_MOUSE	O35855	Bcat2	Branched-chain-amino-acid aminotransferase, mitochondrial OS=Mus musculus GN=Bcat2 PE=1 SV=2	249.36	6	sp|O35855|BCAT2_MOUSE	60847.1	38161.4	57364.6	86831.8	113392	96143	57364.6	96143	0.234382	0.136418	0.745021	0	0	0.00389888	0.0722863	0.00389888	0.0722863	0.527633
sp|P09542|MYL3_MOUSE	P09542	Myl3	Myosin light chain 3 OS=Mus musculus GN=Myl3 PE=1 SV=4	1648.72	14	sp|P09542|MYL3_MOUSE	1.30517e+07	1.18083e+07	1.12123e+07	5.59175e+06	8.52741e+06	5.52711e+06	1.18083e+07	5.59175e+06	0.0780493	0.261709	-1.07843	0.0114943	0	0.00349512	0.0722863	0.00349512	0.0722863	1.83609
sp|P21460|CYTC_MOUSE	P21460	Cst3	Cystatin-C OS=Mus musculus GN=Cst3 PE=1 SV=2	38.76	1	sp|P21460|CYTC_MOUSE	2298.38	913.221	186.712	5319.74	8663.07	8908.63	913.221	8663.07	0.947075	0.262752	3.24584	0	0	0.00431472	0.0722863	0.00431472	0.0722863	0.148454
sp|P53395|ODB2_MOUSE	P53395	Dbt	Lipoamide acyltransferase component of branched-chain alpha-keto acid dehydrogenase complex, mitochondrial OS=Mus musculus GN=Dbt PE=1 SV=2	181.85	4	sp|P53395|ODB2_MOUSE	25807	25795.7	36676.6	51956.8	53059.7	46426.2	25807	51956.8	0.213375	0.0704123	1.00955	0	0	0.00411969	0.0722863	0.00411969	0.0722863	0.582922
sp|P58252|EF2_MOUSE	P58252	Eef2	Elongation factor 2 OS=Mus musculus GN=Eef2 PE=1 SV=2	2224.82	36	sp|P58252|EF2_MOUSE	1.44387e+06	1.20137e+06	1.56454e+06	2.0882e+06	2.33494e+06	2.40439e+06	1.44387e+06	2.33494e+06	0.131809	0.0730156	0.693446	0.0406504	0.0406504	0.00396523	0.0722863	0.00396523	0.0722863	0.616588
sp|Q64521|GPDM_MOUSE	Q64521	Gpd2	Glycerol-3-phosphate dehydrogenase, mitochondrial OS=Mus musculus GN=Gpd2 PE=1 SV=2	1576.43	30	sp|Q64521|GPDM_MOUSE	732097	585217	961382	1.27282e+06	1.38352e+06	1.44647e+06	732097	1.38352e+06	0.249592	0.0642833	0.918238	0.010101	0	0.00404634	0.0722863	0.00404634	0.0722863	0.555398
sp|Q6P9Q4|FHOD1_MOUSE	Q6P9Q4	Fhod1	FH1/FH2 domain-containing protein 1 OS=Mus musculus GN=Fhod1 PE=1 SV=3	82.1	2	sp|Q6P9Q4|FHOD1_MOUSE	10881.5	8359.65	13205.9	18271.1	21687.3	18133.5	10881.5	18271.1	0.224101	0.10397	0.747688	0	0	0.00415704	0.0722863	0.00415704	0.0722863	0.558547
sp|Q8BU85|MSRB3_MOUSE	Q8BU85	Msrb3	Methionine-R-sulfoxide reductase B3, mitochondrial OS=Mus musculus GN=Msrb3 PE=1 SV=2	54.66	2	sp|Q8BU85|MSRB3_MOUSE	13820.5	10028.8	12558.1	18365.4	21537	24492.2	12558.1	21537	0.1591	0.142745	0.778199	0	0	0.00355032	0.0722863	0.00355032	0.0722863	0.56538
sp|Q8BZA9|TIGAR_MOUSE	Q8BZA9	Tigar	Fructose-2,6-bisphosphatase TIGAR OS=Mus musculus GN=Tigar PE=1 SV=1	215.91	4	sp|Q8BZA9|TIGAR_MOUSE	74426.1	55449.9	72110.1	104471	118464	109159	72110.1	109159	0.153758	0.0643383	0.598152	0	0	0.00411641	0.0722863	0.00411641	0.0722863	0.60822
sp|Q8CGC7|SYEP_MOUSE	Q8CGC7	Eprs	Bifunctional glutamate/proline--tRNA ligase OS=Mus musculus GN=Eprs PE=1 SV=4	864.97	16	sp|Q8CGC7|SYEP_MOUSE	209537	157369	211154	318983	304101	344307	209537	318983	0.158791	0.0630384	0.606277	0	0	0.0036085	0.0722863	0.0036085	0.0722863	0.597545
sp|Q91YQ5|RPN1_MOUSE	Q91YQ5	Rpn1	Dolichyl-diphosphooligosaccharide--protein glycosyltransferase subunit 1 OS=Mus musculus GN=Rpn1 PE=1 SV=1	74.62	1	sp|Q91YQ5|RPN1_MOUSE	8420.82	8175.66	6590.79	5073.7	2883.09	3983.69	8175.66	3983.69	0.128526	0.275193	-1.03723	0	0	0.0041056	0.0722863	0.0041056	0.0722863	1.9419
sp|Q99MS7|EH1L1_MOUSE	Q99MS7	Ehbp1l1	EH domain-binding protein 1-like protein 1 OS=Mus musculus GN=Ehbp1l1 PE=1 SV=1	44.51	1	sp|Q99MS7|EH1L1_MOUSE	555.42	1127.93	1570.86	2271.93	3362.13	3664.74	1127.93	3362.13	0.469327	0.236345	1.5757	0	0	0.00412218	0.0722863	0.00412218	0.0722863	0.349961
sp|Q9CPU4|MGST3_MOUSE	Q9CPU4	Mgst3	Microsomal glutathione S-transferase 3 OS=Mus musculus GN=Mgst3 PE=1 SV=1	57.68	1	sp|Q9CPU4|MGST3_MOUSE	72955.2	60937.5	73597.2	102346	117516	106698	72955.2	106698	0.103104	0.0717597	0.548453	0	0	0.00430693	0.0722863	0.00430693	0.0722863	0.63538
sp|Q9D0K2|SCOT1_MOUSE	Q9D0K2	Oxct1	Succinyl-CoA:3-ketoacid coenzyme A transferase 1, mitochondrial OS=Mus musculus GN=Oxct1 PE=1 SV=1	677.71	10	sp|Q9D0K2|SCOT1_MOUSE	335526	266543	216945	457287	494923	457731	266543	457731	0.218143	0.0459639	0.780134	0.025641	0	0.00423837	0.0722863	0.00423837	0.0722863	0.580885
sp|Q9R062|GLYG_MOUSE	Q9R062	Gyg1	Glycogenin-1 OS=Mus musculus GN=Gyg1 PE=1 SV=3	593.33	8	sp|Q9R062|GLYG_MOUSE	393216	348153	471025	700065	602755	701724	393216	700065	0.153809	0.0848079	0.832168	0.030303	0.0909091	0.00402465	0.0722863	0.00402465	0.0722863	0.604823
sp|Q8R1K4|AT2L2_MOUSE	Q8R1K4	Phykpl	5-phosphohydroxy-L-lysine phospho-lyase OS=Mus musculus GN=Phykpl PE=1 SV=1	148.87	2	sp|Q8R1K4|AT2L2_MOUSE	28582.2	11994.6	12758.4	6996.22	6531.43	4790.79	12758.4	6531.43	0.526716	0.190398	-0.965973	0.111111	0	0.00440079	0.0727319	0.00440079	0.0727319	2.91155
sp|Q9DBL1|ACDSB_MOUSE	Q9DBL1	Acadsb	Short/branched chain specific acyl-CoA dehydrogenase, mitochondrial OS=Mus musculus GN=Acadsb PE=1 SV=1	133	2	sp|Q9DBL1|ACDSB_MOUSE	16592.3	19706	26098.5	34055.4	38296.9	35702.9	19706	35702.9	0.233015	0.059366	0.85741	0	0	0.00462564	0.0744363	0.00462564	0.0744363	0.577452
sp|Q9JI75|NQO2_MOUSE	Q9JI75	Nqo2	Ribosyldihydronicotinamide dehydrogenase [quinone] OS=Mus musculus GN=Nqo2 PE=1 SV=3	140.43	3	sp|Q9JI75|NQO2_MOUSE	18605.3	18540.1	25471.5	35564.7	34489	32822.4	18605.3	34489	0.190836	0.0402922	0.890426	0	0	0.00462529	0.0744363	0.00462529	0.0744363	0.608663
sp|Q9D1A2|CNDP2_MOUSE	Q9D1A2	Cndp2	Cytosolic non-specific dipeptidase OS=Mus musculus GN=Cndp2 PE=1 SV=1	234.51	5	sp|Q9D1A2|CNDP2_MOUSE	41223.1	46497.3	73993.6	91578.9	113197	105868	46497.3	105868	0.326433	0.106175	1.18705	0	0	0.00485355	0.0770895	0.00485355	0.0770895	0.520577
sp|P62342|SELT_MOUSE	P62342	Selenot	Selenoprotein T OS=Mus musculus GN=Selenot PE=1 SV=2	68.68	1	sp|P62342|SELT_MOUSE	23594.5	19619.4	26897.3	33235.8	43903	42798.3	23594.5	42798.3	0.155928	0.146723	0.859103	0	0	0.00506122	0.0793573	0.00506122	0.0793573	0.584566
sp|Q5SX40|MYH1_MOUSE	Q5SX40	Myh1	Myosin-1 OS=Mus musculus GN=Myh1 PE=1 SV=1	8321.3	73	sp|Q5SX40|MYH1_MOUSE	7.37657e+07	8.7585e+07	6.36169e+07	4.95511e+07	4.49595e+07	4.48939e+07	7.37657e+07	4.49595e+07	0.160434	0.0574608	-0.714324	0.0152505	0.0283224	0.00561584	0.0869389	0.00561584	0.0869389	1.61378
sp|Q8C494|PRR33_MOUSE	Q8C494	Prr33	Proline-rich protein 33 OS=Mus musculus GN=Prr33 PE=2 SV=1	157.18	5	sp|Q8C494|PRR33_MOUSE	183985	204029	233022	327603	300064	322347	204029	322347	0.119095	0.0461687	0.659843	0	0	0.00584195	0.0893088	0.00584195	0.0893088	0.653712
sp|Q05BC3|EMAL1_MOUSE	Q05BC3	Eml1	Echinoderm microtubule-associated protein-like 1 OS=Mus musculus GN=Eml1 PE=1 SV=1	208.77	4	sp|Q05BC3|EMAL1_MOUSE	15723.1	11369.9	21339	26260.5	32021.4	37531.7	15723.1	32021.4	0.309579	0.176471	1.02615	0.25	0.166667	0.00591661	0.0893336	0.00591661	0.0893336	0.505482
sp|Q08642|PADI2_MOUSE	Q08642	Padi2	Protein-arginine deiminase type-2 OS=Mus musculus GN=Padi2 PE=1 SV=2	744.24	13	sp|Q08642|PADI2_MOUSE	323465	295182	274127	423951	463624	446122	295182	446122	0.0831925	0.0447234	0.595833	0	0	0.00599297	0.0893829	0.00599297	0.0893829	0.669398
sp|O88346|TNNT1_MOUSE	O88346	Tnnt1	Troponin T, slow skeletal muscle OS=Mus musculus GN=Tnnt1 PE=2 SV=3	465.19	10	sp|O88346|TNNT1_MOUSE	397475	397414	377101	156524	284604	125558	397414	156524	0.0300648	0.446384	-1.34426	0	0	0.00611158	0.0896017	0.00611158	0.0896017	2.06815
sp|Q6PDI5|ECM29_MOUSE	Q6PDI5	Ecm29	Proteasome-associated protein ECM29 homolog OS=Mus musculus GN=Ecm29 PE=1 SV=3	132.67	3	sp|Q6PDI5|ECM29_MOUSE	3276.96	3543.56	6187.49	12909.5	7129.06	9526.7	3543.56	9526.7	0.371071	0.294687	1.42678	0	0	0.00615416	0.0896017	0.00615416	0.0896017	0.439976
sp|P61027|RAB10_MOUSE	P61027	Rab10	Ras-related protein Rab-10 OS=Mus musculus GN=Rab10 PE=1 SV=1	200.17	4	sp|P61027|RAB10_MOUSE	44943.8	51138.2	66921.2	81827.8	98478.7	90278.5	51138.2	90278.5	0.208559	0.0923085	0.819983	0	0	0.00628522	0.0904332	0.00628522	0.0904332	0.60241
sp|Q9DBB8|DHDH_MOUSE	Q9DBB8	Dhdh	Trans-1,2-dihydrobenzene-1,2-diol dehydrogenase OS=Mus musculus GN=Dhdh PE=1 SV=1	317.16	8	sp|Q9DBB8|DHDH_MOUSE	87377.6	78475	104431	136535	145320	134860	87377.6	136535	0.146394	0.0404489	0.643939	0	0	0.00647986	0.0921497	0.00647986	0.0921497	0.648604
sp|Q9CPU0|LGUL_MOUSE	Q9CPU0	Glo1	Lactoylglutathione lyase OS=Mus musculus GN=Glo1 PE=1 SV=3	412.71	5	sp|Q9CPU0|LGUL_MOUSE	365831	295397	385555	529990	522545	547820	365831	529990	0.135834	0.0243471	0.534788	0	0	0.00669412	0.0941025	0.00669412	0.0941025	0.654094
sp|O88736|DHB7_MOUSE	O88736	Hsd17b7	3-keto-steroid reductase OS=Mus musculus GN=Hsd17b7 PE=1 SV=1	42.86	1	sp|O88736|DHB7_MOUSE	474389	376288	272164	157850	234052	114542	376288	157850	0.270192	0.35841	-1.25328	0	0	0.00681681	0.0947382	0.00681681	0.0947382	2.21711
sp|P28650|PURA1_MOUSE	P28650	Adssl1	Adenylosuccinate synthetase isozyme 1 OS=Mus musculus GN=Adssl1 PE=1 SV=2	2075.4	21	sp|P28650|PURA1_MOUSE	2.27432e+06	2.28605e+06	2.89116e+06	3.64333e+06	3.72974e+06	3.99308e+06	2.28605e+06	3.72974e+06	0.142035	0.0480856	0.706215	0.0185185	0.0185185	0.00706356	0.0959859	0.00706356	0.0959859	0.65559
sp|P70168|IMB1_MOUSE	P70168	Kpnb1	Importin subunit beta-1 OS=Mus musculus GN=Kpnb1 PE=1 SV=2	343.33	8	sp|P70168|IMB1_MOUSE	107117	73288.5	82405.2	53661.8	54810.8	52720.2	82405.2	53661.8	0.199801	0.0194862	-0.618839	0.0416667	0	0.00704306	0.0959859	0.00704306	0.0959859	1.63041
sp|Q9EP69|SAC1_MOUSE	Q9EP69	Sacm1l	Phosphatidylinositide phosphatase SAC1 OS=Mus musculus GN=Sacm1l PE=1 SV=1	77.06	1	sp|Q9EP69|SAC1_MOUSE	8041.59	7571.63	6931.82	10676.5	10732.8	11805.1	7571.63	10732.8	0.0741246	0.0574402	0.503349	0	0	0.00720087	0.0967765	0.00720087	0.0967765	0.678773
sp|O08528|HXK2_MOUSE	O08528	Hk2	Hexokinase-2 OS=Mus musculus GN=Hk2 PE=1 SV=1	1086.32	20	sp|O08528|HXK2_MOUSE	272442	246932	303734	394725	425763	399967	272442	399967	0.103691	0.0408397	0.553931	0.0151515	0	0.00745499	0.0980371	0.00745499	0.0980371	0.674428
sp|P60879|SNP25_MOUSE	P60879	Snap25	Synaptosomal-associated protein 25 OS=Mus musculus GN=Snap25 PE=1 SV=1	60.88	1	sp|P60879|SNP25_MOUSE	35338.7	45131	44549.3	69859.6	56757.2	72691.9	44549.3	69859.6	0.13182	0.127958	0.649056	0	0.166667	0.0074438	0.0980371	0.0074438	0.0980371	0.627263
sp|Q6GSS7|H2A2A_MOUSE	Q6GSS7	Hist2h2aa1	Histone H2A type 2-A OS=Mus musculus GN=Hist2h2aa1 PE=1 SV=3	529.48	6	sp|Q6GSS7|H2A2A_MOUSE	2.11514e+06	1.85345e+06	1.51919e+06	1.13544e+06	1.16675e+06	1.19834e+06	1.85345e+06	1.16675e+06	0.163298	0.0269506	-0.667718	0.037037	0.111111	0.00777806	0.100132	0.00777806	0.100132	1.5677
sp|Q9CZD3|GARS_MOUSE	Q9CZD3	Gars	Glycine--tRNA ligase OS=Mus musculus GN=Gars PE=1 SV=1	249.03	6	sp|Q9CZD3|GARS_MOUSE	42862.8	39633.1	63406.9	75205.1	83431.4	87421.1	42862.8	83431.4	0.265142	0.0759482	0.960862	0	0	0.00774944	0.100132	0.00774944	0.100132	0.592962
sp|P06151|LDHA_MOUSE	P06151	Ldha	L-lactate dehydrogenase A chain OS=Mus musculus GN=Ldha PE=1 SV=3	2493.88	26	sp|P06151|LDHA_MOUSE	1.94072e+07	1.69043e+07	2.24772e+07	2.80352e+07	3.01087e+07	3.10462e+07	1.94072e+07	3.01087e+07	0.142439	0.0518258	0.633587	0.0347222	0.0277778	0.0080277	0.10227	0.0080277	0.10227	0.659141
sp|O08911|MK12_MOUSE	O08911	Mapk12	Mitogen-activated protein kinase 12 OS=Mus musculus GN=Mapk12 PE=1 SV=1	332.4	6	sp|O08911|MK12_MOUSE	64389.4	67603	78707.1	98113.7	107016	105754	67603	105754	0.106965	0.046482	0.645548	0	0	0.0081906	0.103269	0.0081906	0.103269	0.677744
sp|P97355|SPSY_MOUSE	P97355	Sms	Spermine synthase OS=Mus musculus GN=Sms PE=1 SV=1	395.25	7	sp|P97355|SPSY_MOUSE	100721	89184.3	170272	221941	208339	223972	100721	221941	0.365375	0.0389782	1.13981	0	0	0.0082795	0.103325	0.0082795	0.103325	0.550519
sp|P24549|AL1A1_MOUSE	P24549	Aldh1a1	Retinal dehydrogenase 1 OS=Mus musculus GN=Aldh1a1 PE=1 SV=5	264.74	4	sp|P24549|AL1A1_MOUSE	22242.9	41804.3	46329.7	82980.8	76985.8	60828.4	41804.3	76985.8	0.347945	0.155685	0.88094	0	0	0.00914419	0.112019	0.00914419	0.112019	0.499907
sp|Q8CDN6|TXNL1_MOUSE	Q8CDN6	Txnl1	Thioredoxin-like protein 1 OS=Mus musculus GN=Txnl1 PE=1 SV=3	206.62	5	sp|Q8CDN6|TXNL1_MOUSE	54818.5	46323.1	42531	30738.7	32545.8	32810.3	46323.1	32545.8	0.131382	0.0351978	-0.509261	0	0	0.00915937	0.112019	0.00915937	0.112019	1.49511
sp|Q9CYN9|RENR_MOUSE	Q9CYN9	Atp6ap2	Renin receptor OS=Mus musculus GN=Atp6ap2 PE=1 SV=2	100.68	1	sp|Q9CYN9|RENR_MOUSE	5807.26	5625.05	7112.3	7919.99	13432.7	12215.4	5807.26	12215.4	0.13123	0.258821	1.07277	0.333333	0.333333	0.00952924	0.115389	0.00952924	0.115389	0.552448
sp|P12367|KAP2_MOUSE	P12367	Prkar2a	cAMP-dependent protein kinase type II-alpha regulatory subunit OS=Mus musculus GN=Prkar2a PE=1 SV=2	546.12	8	sp|P12367|KAP2_MOUSE	115110	109121	160844	180663	236472	214514	115110	214514	0.220416	0.13353	0.898062	0.037037	0	0.00969152	0.116203	0.00969152	0.116203	0.609634
sp|Q8QZS1|HIBCH_MOUSE	Q8QZS1	Hibch	3-hydroxyisobutyryl-CoA hydrolase, mitochondrial OS=Mus musculus GN=Hibch PE=1 SV=1	364.59	7	sp|Q8QZS1|HIBCH_MOUSE	53133.4	56252.4	70505.3	82919.2	102564	90515.4	56252.4	90515.4	0.154453	0.107675	0.686248	0	0	0.0100505	0.119338	0.0100505	0.119338	0.651783
sp|P28271|ACOC_MOUSE	P28271	Aco1	Cytoplasmic aconitate hydratase OS=Mus musculus GN=Aco1 PE=1 SV=3	110.51	3	sp|P28271|ACOC_MOUSE	21305.9	20387.6	36327.5	48582.1	42167.5	45139.8	21305.9	45139.8	0.344124	0.0708701	1.08315	0	0	0.0102634	0.120484	0.0102634	0.120484	0.57415
sp|P58281|OPA1_MOUSE	P58281	Opa1	Dynamin-like 120 kDa protein, mitochondrial OS=Mus musculus GN=Opa1 PE=1 SV=1	112.48	3	sp|P58281|OPA1_MOUSE	11889	9070.4	10486.2	15257.9	20248.1	14765	10486.2	15257.9	0.134453	0.181024	0.541065	0	0	0.0103441	0.120484	0.0103441	0.120484	0.625522
sp|O55234|PSB5_MOUSE	O55234	Psmb5	Proteasome subunit beta type-5 OS=Mus musculus GN=Psmb5 PE=1 SV=3	115.46	2	sp|O55234|PSB5_MOUSE	9379.89	11567.9	14621.8	15801.3	23737	27976.3	11567.9	23737	0.222059	0.27462	1.03701	0	0	0.0109228	0.126024	0.0109228	0.126024	0.526842
sp|P63158|HMGB1_MOUSE	P63158	Hmgb1	High mobility group protein B1 OS=Mus musculus GN=Hmgb1 PE=1 SV=2	288.02	4	sp|P63158|HMGB1_MOUSE	148430	143435	67980	57888.5	51171.2	55299.8	143435	55299.8	0.375787	0.0618395	-1.37505	0.142857	0.285714	0.0110421	0.12621	0.0110421	0.12621	2.18937
sp|P28481|CO2A1_MOUSE	P28481	Col2a1	Collagen alpha-1(II) chain OS=Mus musculus GN=Col2a1 PE=1 SV=2	40.04	1	sp|P28481|CO2A1_MOUSE	2235.6	3407.38	442.565	262.374	324.479	328.189	2235.6	324.479	0.736113	0.121221	-2.78447	0	0	0.0114712	0.128709	0.0114712	0.128709	6.65057
sp|Q9CQV8|1433B_MOUSE	Q9CQV8	Ywhab	14-3-3 protein beta/alpha OS=Mus musculus GN=Ywhab PE=1 SV=3	84.83	1	sp|Q9CQV8|1433B_MOUSE	8504.94	14796.8	23343.8	28100.8	34211	35786.8	14796.8	34211	0.479012	0.124156	1.20918	0.166667	0	0.0114372	0.128709	0.0114372	0.128709	0.475496
sp|P51667|MLRV_MOUSE	P51667	Myl2	Myosin regulatory light chain 2, ventricular/cardiac muscle isoform OS=Mus musculus GN=Myl2 PE=1 SV=3	1318.68	14	sp|P51667|MLRV_MOUSE	4.80046e+06	4.72734e+06	6.38284e+06	2.54533e+06	4.02879e+06	2.0195e+06	4.80046e+06	2.54533e+06	0.176374	0.363752	-0.915318	0	0	0.0115977	0.128729	0.0115977	0.128729	1.85145
sp|Q9WUZ5|TNNI1_MOUSE	Q9WUZ5	Tnni1	Troponin I, slow skeletal muscle OS=Mus musculus GN=Tnni1 PE=1 SV=3	242.6	5	sp|Q9WUZ5|TNNI1_MOUSE	150783	153667	160708	53398.2	123383	44443.8	153667	53398.2	0.0329264	0.586146	-1.52495	0	0	0.0116835	0.128729	0.0116835	0.128729	2.10265
sp|P21981|TGM2_MOUSE	P21981	Tgm2	Protein-glutamine gamma-glutamyltransferase 2 OS=Mus musculus GN=Tgm2 PE=1 SV=4	532.44	12	sp|P21981|TGM2_MOUSE	102570	85014.4	149506	164225	207166	198199	102570	198199	0.296737	0.119306	0.950344	0.025641	0	0.0123327	0.134017	0.0123327	0.134017	0.591812
sp|P31786|ACBP_MOUSE	P31786	Dbi	Acyl-CoA-binding protein OS=Mus musculus GN=Dbi PE=1 SV=2	208.57	5	sp|P31786|ACBP_MOUSE	752995	782749	604047	454124	481525	511271	752995	481525	0.134238	0.0592595	-0.645031	0	0	0.0123826	0.134017	0.0123826	0.134017	1.47886
sp|Q3ULJ0|GPD1L_MOUSE	Q3ULJ0	Gpd1l	Glycerol-3-phosphate dehydrogenase 1-like protein OS=Mus musculus GN=Gpd1l PE=1 SV=2	84.44	2	sp|Q3ULJ0|GPD1L_MOUSE	14290.8	15574.8	22704.9	27324.2	27571.2	27572.9	15574.8	27571.2	0.258677	0.00520624	0.82395	0	0	0.0127358	0.136631	0.0127358	0.136631	0.637463
sp|P0C5K1|SBK2_MOUSE	P0C5K1	Sbk2	Serine/threonine-protein kinase SBK2 OS=Mus musculus GN=Sbk2 PE=3 SV=2	54.16	1	sp|P0C5K1|SBK2_MOUSE	4760.24	3145.26	6230.01	7848.5	8445.63	7813.02	4760.24	7848.5	0.327462	0.0442324	0.721383	0	0	0.014055	0.138486	0.014055	0.138486	0.586362
sp|P47955|RLA1_MOUSE	P47955	Rplp1	60S acidic ribosomal protein P1 OS=Mus musculus GN=Rplp1 PE=1 SV=1	50.2	1	sp|P47955|RLA1_MOUSE	82555	72602.7	126496	141715	150265	172906	82555	150265	0.305455	0.104008	0.864081	0	0	0.0141039	0.138486	0.0141039	0.138486	0.605855
sp|P60229|EIF3E_MOUSE	P60229	Eif3e	Eukaryotic translation initiation factor 3 subunit E OS=Mus musculus GN=Eif3e PE=1 SV=1	98.79	3	sp|P60229|EIF3E_MOUSE	8820.21	9707.78	9681.66	12005.5	13930.9	13902.7	9681.66	13902.7	0.0537119	0.0831033	0.522037	0	0	0.0136605	0.138486	0.0136605	0.138486	0.70809
sp|P60867|RS20_MOUSE	P60867	Rps20	40S ribosomal protein S20 OS=Mus musculus GN=Rps20 PE=1 SV=1	152.18	2	sp|P60867|RS20_MOUSE	30691.8	30366.7	44503.2	52629.9	51787.2	57130.7	30691.8	52629.9	0.229331	0.0533503	0.77803	0.0833333	0.0833333	0.0137633	0.138486	0.0137633	0.138486	0.65344
sp|P61982|1433G_MOUSE	P61982	Ywhag	14-3-3 protein gamma OS=Mus musculus GN=Ywhag PE=1 SV=2	579.4	8	sp|P61982|1433G_MOUSE	613082	546677	815813	955067	1.02414e+06	1.00198e+06	613082	1.00198e+06	0.212907	0.0354888	0.708707	0.0277778	0.0833333	0.0139598	0.138486	0.0139598	0.138486	0.66268
sp|Q01853|TERA_MOUSE	Q01853	Vcp	Transitional endoplasmic reticulum ATPase OS=Mus musculus GN=Vcp PE=1 SV=4	1983.02	31	sp|Q01853|TERA_MOUSE	1.26076e+06	1.10475e+06	1.71463e+06	1.98771e+06	2.07116e+06	2.27466e+06	1.26076e+06	2.07116e+06	0.232955	0.0699145	0.716141	0	0	0.0133944	0.138486	0.0133944	0.138486	0.644212
sp|Q8BUV3|GEPH_MOUSE	Q8BUV3	Gphn	Gephyrin OS=Mus musculus GN=Gphn PE=1 SV=2	112.4	3	sp|Q8BUV3|GEPH_MOUSE	11714.3	10852.4	19520.4	24192.1	20577.7	31126	11714.3	24192.1	0.340375	0.211888	1.04627	0	0	0.0141544	0.138486	0.0141544	0.138486	0.554537
sp|Q8K4L3|SVIL_MOUSE	Q8K4L3	Svil	Supervillin OS=Mus musculus GN=Svil PE=1 SV=1	62.57	2	sp|Q8K4L3|SVIL_MOUSE	3716.07	3219	3966.41	4606.37	5834.36	7098.27	3716.07	5834.36	0.104691	0.213124	0.650795	0	0	0.0130336	0.138486	0.0130336	0.138486	0.621557
sp|Q9CPR4|RL17_MOUSE	Q9CPR4	Rpl17	60S ribosomal protein L17 OS=Mus musculus GN=Rpl17 PE=1 SV=3	121.7	3	sp|Q9CPR4|RL17_MOUSE	20517.5	23687.1	22114	30136	32781.7	29858.9	22114	30136	0.0716898	0.0521724	0.446526	0	0	0.0137171	0.138486	0.0137171	0.138486	0.714821
sp|Q9JKB1|UCHL3_MOUSE	Q9JKB1	Uchl3	Ubiquitin carboxyl-terminal hydrolase isozyme L3 OS=Mus musculus GN=Uchl3 PE=1 SV=2	373.2	5	sp|Q9JKB1|UCHL3_MOUSE	82557.8	66863.1	99551.4	120509	142060	119643	82557.8	120509	0.196991	0.099683	0.545666	0	0	0.0137748	0.138486	0.0137748	0.138486	0.651397
sp|Q9JLV1|BAG3_MOUSE	Q9JLV1	Bag3	BAG family molecular chaperone regulator 3 OS=Mus musculus GN=Bag3 PE=1 SV=2	465.08	11	sp|Q9JLV1|BAG3_MOUSE	300336	222009	202468	149600	164607	148373	222009	149600	0.214372	0.0586248	-0.56951	0.0277778	0.0277778	0.01318	0.138486	0.01318	0.138486	1.56689
sp|O54724|PTRF_MOUSE	O54724	Ptrf	Polymerase I and transcript release factor OS=Mus musculus GN=Ptrf PE=1 SV=1	800.91	11	sp|O54724|PTRF_MOUSE	806408	770199	922815	553111	596261	617142	806408	596261	0.0957132	0.0554557	-0.435567	0.025641	0.0512821	0.014291	0.138713	0.014291	0.138713	1.41489
sp|P48758|CBR1_MOUSE	P48758	Cbr1	Carbonyl reductase [NADPH] 1 OS=Mus musculus GN=Cbr1 PE=1 SV=3	229.48	4	sp|P48758|CBR1_MOUSE	55439.3	58389.8	103492	114220	135487	122993	58389.8	122993	0.371779	0.0860289	1.07479	0.133333	0	0.0144609	0.139257	0.0144609	0.139257	0.583097
sp|P47962|RL5_MOUSE	P47962	Rpl5	60S ribosomal protein L5 OS=Mus musculus GN=Rpl5 PE=1 SV=3	221.99	4	sp|P47962|RL5_MOUSE	50430.2	50059.9	66543.3	77684.2	88062.8	79002.8	50430.2	79002.8	0.169037	0.0692546	0.647617	0	0	0.0149975	0.140307	0.0149975	0.140307	0.682466
sp|P56375|ACYP2_MOUSE	P56375	Acyp2	Acylphosphatase-2 OS=Mus musculus GN=Acyp2 PE=1 SV=2	369.28	7	sp|P56375|ACYP2_MOUSE	409544	350292	631255	756323	743060	764015	409544	756323	0.319396	0.0140502	0.884985	0	0	0.0147317	0.140307	0.0147317	0.140307	0.614603
sp|P61222|ABCE1_MOUSE	P61222	Abce1	ATP-binding cassette sub-family E member 1 OS=Mus musculus GN=Abce1 PE=1 SV=1	49.97	2	sp|P61222|ABCE1_MOUSE	17888.9	17030	20376.8	24956	26226.5	25864.6	17888.9	25864.6	0.0943032	0.0254876	0.531917	0	0	0.0149189	0.140307	0.0149189	0.140307	0.717686
sp|Q9CPX8|QCR10_MOUSE	Q9CPX8	Uqcr11	Cytochrome b-c1 complex subunit 10 OS=Mus musculus GN=Uqcr11 PE=3 SV=1	49.1	1	sp|Q9CPX8|QCR10_MOUSE	37076.8	36742	47704.3	61627.9	59199.5	54981.3	37076.8	59199.5	0.153913	0.0573903	0.675067	0	0	0.0150287	0.140307	0.0150287	0.140307	0.691224
sp|P19123|TNNC1_MOUSE	P19123	Tnnc1	Troponin C, slow skeletal and cardiac muscles OS=Mus musculus GN=Tnnc1 PE=1 SV=1	251.3	3	sp|P19123|TNNC1_MOUSE	529840	517949	694168	227559	472327	206081	529840	227559	0.169615	0.489778	-1.21932	0	0	0.0155665	0.144226	0.0155665	0.144226	1.92276
sp|P53810|PIPNA_MOUSE	P53810	Pitpna	Phosphatidylinositol transfer protein alpha isoform OS=Mus musculus GN=Pitpna PE=1 SV=2	182.68	3	sp|P53810|PIPNA_MOUSE	28391.3	36585.9	75903.8	86453.3	87978.8	99101	36585.9	87978.8	0.540849	0.0757207	1.26587	0	0	0.0162419	0.147524	0.0162419	0.147524	0.515042
sp|Q3TMH2|SCRN3_MOUSE	Q3TMH2	Scrn3	Secernin-3 OS=Mus musculus GN=Scrn3 PE=1 SV=1	488.84	9	sp|Q3TMH2|SCRN3_MOUSE	180510	181704	266745	306191	327244	313550	181704	313550	0.235849	0.0338475	0.787108	0	0	0.016405	0.147524	0.016405	0.147524	0.664169
sp|Q9CRB6|TPPP3_MOUSE	Q9CRB6	Tppp3	Tubulin polymerization-promoting protein family member 3 OS=Mus musculus GN=Tppp3 PE=1 SV=1	223.15	5	sp|Q9CRB6|TPPP3_MOUSE	43016.4	45622.8	62499.9	70580.2	78978.2	75350	45622.8	75350	0.209946	0.056182	0.723854	0	0	0.016354	0.147524	0.016354	0.147524	0.672003
sp|Q9DCM2|GSTK1_MOUSE	Q9DCM2	Gstk1	Glutathione S-transferase kappa 1 OS=Mus musculus GN=Gstk1 PE=1 SV=3	45.01	1	sp|Q9DCM2|GSTK1_MOUSE	9811.64	7618.58	8834.96	15982.3	14666.4	10732.7	8834.96	14666.4	0.125494	0.198017	0.731223	0	0	0.0161718	0.147524	0.0161718	0.147524	0.634709
sp|P46935|NEDD4_MOUSE	P46935	Nedd4	E3 ubiquitin-protein ligase NEDD4 OS=Mus musculus GN=Nedd4 PE=1 SV=3	126.19	3	sp|P46935|NEDD4_MOUSE	34186.9	23009.7	35578.2	8325.6	18122.1	19235.8	34186.9	18122.1	0.222798	0.394238	-0.915696	0	0.222222	0.0171266	0.152889	0.0171266	0.152889	2.03082
sp|Q149B8|PERM1_MOUSE	Q149B8	Perm1	PGC-1 and ERR-induced regulator in muscle protein 1 OS=Mus musculus GN=Perm1 PE=1 SV=2	60.68	2	sp|Q149B8|PERM1_MOUSE	27449.5	20696	15745.6	12723.1	14316	9349	20696	12723.1	0.275862	0.209094	-0.701899	0	0	0.0174047	0.154246	0.0174047	0.154246	1.75582
sp|P21300|ALD1_MOUSE	P21300	Akr1b7	Aldose reductase-related protein 1 OS=Mus musculus GN=Akr1b7 PE=1 SV=4	88.92	2	sp|P21300|ALD1_MOUSE	27754.5	31804.5	32344.7	42415.9	42875.5	40662.5	31804.5	42415.9	0.081894	0.0278157	0.415372	0	0	0.0178862	0.157373	0.0178862	0.157373	0.729662
sp|P01027|CO3_MOUSE	P01027	C3	Complement C3 OS=Mus musculus GN=C3 PE=1 SV=3	233.38	5	sp|P01027|CO3_MOUSE	11390.2	12232.9	13989.5	15182.6	19976	22027.2	12232.9	19976	0.105775	0.184276	0.707496	0.133333	0.0666667	0.0180923	0.157496	0.0180923	0.157496	0.657726
sp|Q91V79|FITM1_MOUSE	Q91V79	Fitm1	Fat storage-inducing transmembrane protein 1 OS=Mus musculus GN=Fitm1 PE=1 SV=1	86.12	2	sp|Q91V79|FITM1_MOUSE	94280	45444.5	21453.2	18102.5	16274.7	14762.3	45444.5	16274.7	0.690784	0.102112	-1.48147	0	0	0.0181578	0.157496	0.0181578	0.157496	3.27999
sp|Q60870|REEP5_MOUSE	Q60870	Reep5	Receptor expression-enhancing protein 5 OS=Mus musculus GN=Reep5 PE=1 SV=1	79.2	2	sp|Q60870|REEP5_MOUSE	101089	61629.9	122812	140177	175826	172369	101089	172369	0.325883	0.12077	0.769871	0	0	0.0183187	0.157773	0.0183187	0.157773	0.584659
sp|Q91WK2|EIF3H_MOUSE	Q91WK2	Eif3h	Eukaryotic translation initiation factor 3 subunit H OS=Mus musculus GN=Eif3h PE=1 SV=1	64.36	1	sp|Q91WK2|EIF3H_MOUSE	312.267	2376.36	1247.22	3202.08	3794.65	5097.77	1247.22	3794.65	0.787811	0.240552	1.60525	0	0	0.0190176	0.162647	0.0190176	0.162647	0.325424
sp|O55131|SEPT7_MOUSE	O55131	2007-09-01	Septin-7 OS=Mus musculus GN=Sept7 PE=1 SV=1	76.6	2	sp|O55131|SEPT7_MOUSE	8458.86	6788.54	7878.79	5152.21	6021.99	5205.93	7878.79	5205.93	0.110011	0.0892663	-0.597818	0	0	0.0192052	0.163111	0.0192052	0.163111	1.41184
sp|P17665|COX7C_MOUSE	P17665	Cox7c	Cytochrome c oxidase subunit 7C, mitochondrial OS=Mus musculus GN=Cox7c PE=1 SV=1	72.79	2	sp|P17665|COX7C_MOUSE	259770	303042	290016	393004	455354	357363	290016	393004	0.0780926	0.123408	0.438411	0	0	0.0197844	0.166871	0.0197844	0.166871	0.707318
sp|P17183|ENOG_MOUSE	P17183	Eno2	Gamma-enolase OS=Mus musculus GN=Eno2 PE=1 SV=2	114.49	2	sp|P17183|ENOG_MOUSE	573920	695143	984035	1.22661e+06	1.19674e+06	1.06555e+06	695143	1.19674e+06	0.280536	0.0736708	0.78373	0	0	0.0201962	0.167225	0.0201962	0.167225	0.645789
sp|P62821|RAB1A_MOUSE	P62821	Rab1A	Ras-related protein Rab-1A OS=Mus musculus GN=Rab1A PE=1 SV=3	147.54	2	sp|P62821|RAB1A_MOUSE	29192.7	25178.7	37486.4	51072	41883.3	43485.3	29192.7	43485.3	0.20499	0.107924	0.57492	0	0	0.0205513	0.167225	0.0205513	0.167225	0.673244
sp|P68033|ACTC_MOUSE	P68033	Actc1	Actin, alpha cardiac muscle 1 OS=Mus musculus GN=Actc1 PE=1 SV=1	533.43	2	sp|P68033|ACTC_MOUSE	3.71291e+06	2.74848e+06	3.75813e+06	1.99103e+06	1.8551e+06	2.72733e+06	3.71291e+06	1.99103e+06	0.167419	0.214175	-0.899034	0	0	0.0207834	0.167225	0.0207834	0.167225	1.55466
sp|Q01768|NDKB_MOUSE	Q01768	Nme2	Nucleoside diphosphate kinase B OS=Mus musculus GN=Nme2 PE=1 SV=1	761.19	10	sp|Q01768|NDKB_MOUSE	1.69106e+06	1.40019e+06	1.50075e+06	1.88665e+06	2.5451e+06	2.20145e+06	1.50075e+06	2.20145e+06	0.0965104	0.148948	0.552776	0	0	0.020652	0.167225	0.020652	0.167225	0.692274
sp|Q8VCF0|MAVS_MOUSE	Q8VCF0	Mavs	Mitochondrial antiviral-signaling protein OS=Mus musculus GN=Mavs PE=1 SV=1	91.99	2	sp|Q8VCF0|MAVS_MOUSE	71215.8	80342.9	63017.4	54246.6	52262.6	44046.4	71215.8	52262.6	0.121173	0.107763	-0.446416	0	0	0.0206601	0.167225	0.0206601	0.167225	1.42523
sp|Q9D1L0|CHCH2_MOUSE	Q9D1L0	Chchd2	Coiled-coil-helix-coiled-coil-helix domain-containing protein 2 OS=Mus musculus GN=Chchd2 PE=2 SV=1	78.26	1	sp|Q9D1L0|CHCH2_MOUSE	23942.8	22705.6	34400.7	13576.8	19472.1	17426	23942.8	17426	0.237814	0.177904	-0.458349	0	0	0.0206172	0.167225	0.0206172	0.167225	1.60573
sp|Q9JI91|ACTN2_MOUSE	Q9JI91	Actn2	Alpha-actinin-2 OS=Mus musculus GN=Actn2 PE=1 SV=2	4415.53	43	sp|Q9JI91|ACTN2_MOUSE	2.43968e+07	2.14446e+07	2.74906e+07	1.52575e+07	1.93642e+07	1.63416e+07	2.43968e+07	1.63416e+07	0.123682	0.125279	-0.578142	0.0042735	0.0299145	0.0199874	0.167225	0.0199874	0.167225	1.43892
sp|P07091|S10A4_MOUSE	P07091	S100a4	Protein S100-A4 OS=Mus musculus GN=S100a4 PE=1 SV=1	85.37	2	sp|P07091|S10A4_MOUSE	50972	67345.2	17324.8	15295.8	11149.4	17707.3	50972	15295.8	0.564039	0.225377	-1.73657	0	0	0.0209357	0.167349	0.0209357	0.167349	3.07213
sp|P62754|RS6_MOUSE	P62754	Rps6	40S ribosomal protein S6 OS=Mus musculus GN=Rps6 PE=1 SV=1	157.81	4	sp|P62754|RS6_MOUSE	57849.1	52500.7	57196.1	69201.2	77958.1	81485.6	57196.1	77958.1	0.0522435	0.0829885	0.446782	0	0.0833333	0.0214755	0.168362	0.0214755	0.168362	0.732778
sp|Q6NZJ6|IF4G1_MOUSE	Q6NZJ6	Eif4g1	Eukaryotic translation initiation factor 4 gamma 1 OS=Mus musculus GN=Eif4g1 PE=1 SV=1	244.31	6	sp|Q6NZJ6|IF4G1_MOUSE	25053.6	19350.9	30918.9	34188.7	39516.1	39271.4	25053.6	39271.4	0.230373	0.0798656	0.648459	0.0555556	0	0.0213857	0.168362	0.0213857	0.168362	0.66672
sp|Q8R1G2|CMBL_MOUSE	Q8R1G2	Cmbl	Carboxymethylenebutenolidase homolog OS=Mus musculus GN=Cmbl PE=1 SV=1	735.52	11	sp|Q8R1G2|CMBL_MOUSE	543173	415352	668157	748657	806462	903552	543173	806462	0.233122	0.0955068	0.570194	0	0	0.0213788	0.168362	0.0213788	0.168362	0.661611
sp|Q8R146|APEH_MOUSE	Q8R146	Apeh	Acylamino-acid-releasing enzyme OS=Mus musculus GN=Apeh PE=1 SV=3	132.53	3	sp|Q8R146|APEH_MOUSE	37149.9	29720	40597.2	52302.5	49636.2	49233.9	37149.9	49636.2	0.155176	0.0330951	0.418036	0	0	0.0216166	0.168389	0.0216166	0.168389	0.71089
sp|P62830|RL23_MOUSE	P62830	Rpl23	60S ribosomal protein L23 OS=Mus musculus GN=Rpl23 PE=1 SV=1	195.09	4	sp|P62830|RL23_MOUSE	76978.4	71419.3	100756	114270	114817	127935	76978.4	114817	0.187629	0.0650089	0.576816	0	0	0.0219472	0.168814	0.0219472	0.168814	0.697866
sp|Q3UZP4|SVIP_MOUSE	Q3UZP4	Svip	Small VCP/p97-interacting protein OS=Mus musculus GN=Svip PE=3 SV=1	37.9	1	sp|Q3UZP4|SVIP_MOUSE	38.2003	434.522	2249.68	4736.28	4476.47	3995.64	434.522	4476.47	1.2994	0.0853492	3.36486	0	0	0.0218758	0.168814	0.0218758	0.168814	0.206112
sp|O54734|OST48_MOUSE	O54734	Ddost	Dolichyl-diphosphooligosaccharide--protein glycosyltransferase 48 kDa subunit OS=Mus musculus GN=Ddost PE=1 SV=2	200.74	4	sp|O54734|OST48_MOUSE	41434.6	43516.6	57920	36153.1	30858.7	30769.2	43516.6	30858.7	0.188507	0.094585	-0.495889	0.133333	0.2	0.0239509	0.174013	0.0239509	0.174013	1.46113
sp|O55126|NIPS2_MOUSE	O55126	Gbas	Protein NipSnap homolog 2 OS=Mus musculus GN=Gbas PE=1 SV=1	918.46	14	sp|O55126|NIPS2_MOUSE	1.51377e+06	1.30176e+06	1.29212e+06	1.03446e+06	1.02041e+06	984030	1.30176e+06	1.02041e+06	0.0914958	0.0256921	-0.351316	0.122807	0.105263	0.0237595	0.174013	0.0237595	0.174013	1.35169
sp|O70400|PDLI1_MOUSE	O70400	Pdlim1	PDZ and LIM domain protein 1 OS=Mus musculus GN=Pdlim1 PE=1 SV=4	383.41	7	sp|O70400|PDLI1_MOUSE	101030	124925	147961	53387.8	101315	71580.8	124925	71580.8	0.188276	0.320758	-0.803418	0.0740741	0.185185	0.0255506	0.174013	0.0255506	0.174013	1.65242
sp|P0C0S6|H2AZ_MOUSE	P0C0S6	H2afz	Histone H2A.Z OS=Mus musculus GN=H2afz PE=1 SV=2	180.13	3	sp|P0C0S6|H2AZ_MOUSE	34439.9	23105.9	22234.2	19025.5	16075.4	16802.1	23105.9	16802.1	0.256053	0.088841	-0.459622	0.166667	0.166667	0.0254644	0.174013	0.0254644	0.174013	1.5371
sp|P16858|G3P_MOUSE	P16858	Gapdh	Glyceraldehyde-3-phosphate dehydrogenase OS=Mus musculus GN=Gapdh PE=1 SV=2	4245.99	21	sp|P16858|G3P_MOUSE	1.49524e+08	1.35559e+08	1.69506e+08	2.01689e+08	1.9958e+08	2.14302e+08	1.49524e+08	2.01689e+08	0.112598	0.0387997	0.431754	0.00900901	0.0135135	0.0254614	0.174013	0.0254614	0.174013	0.738484
sp|P42208|SEPT2_MOUSE	P42208	2002-09-01	Septin-2 OS=Mus musculus GN=Sept2 PE=1 SV=2	98.23	3	sp|P42208|SEPT2_MOUSE	13445.4	15063.8	15086.4	10191.6	11766.7	7278.8	15063.8	10191.6	0.064755	0.233634	-0.563711	0	0	0.0235926	0.174013	0.0235926	0.174013	1.49111
sp|P50247|SAHH_MOUSE	P50247	Ahcy	Adenosylhomocysteinase OS=Mus musculus GN=Ahcy PE=1 SV=3	303.34	6	sp|P50247|SAHH_MOUSE	125313	119069	201015	221516	231160	223783	125313	223783	0.307249	0.0223646	0.836558	0	0	0.0243097	0.174013	0.0243097	0.174013	0.658425
sp|P62849|RS24_MOUSE	P62849	Rps24	40S ribosomal protein S24 OS=Mus musculus GN=Rps24 PE=1 SV=1	127.13	2	sp|P62849|RS24_MOUSE	17982.4	25695.6	30965.7	41291.2	33862.9	39532.3	25695.6	39532.3	0.262441	0.101544	0.621514	0	0	0.0246871	0.174013	0.0246871	0.174013	0.65085
sp|P62900|RL31_MOUSE	P62900	Rpl31	60S ribosomal protein L31 OS=Mus musculus GN=Rpl31 PE=1 SV=1	45.46	1	sp|P62900|RL31_MOUSE	19817	21943.5	28072.9	32196.4	30842.6	40499.6	21943.5	32196.4	0.184151	0.151499	0.553104	0	0	0.0232924	0.174013	0.0232924	0.174013	0.674467
sp|P99027|RLA2_MOUSE	P99027	Rplp2	60S acidic ribosomal protein P2 OS=Mus musculus GN=Rplp2 PE=1 SV=3	254.98	4	sp|P99027|RLA2_MOUSE	182829	158233	237787	261018	283520	286503	182829	283520	0.211098	0.0502965	0.632951	0	0	0.024926	0.174013	0.024926	0.174013	0.696536
sp|Q62446|FKBP3_MOUSE	Q62446	Fkbp3	Peptidyl-prolyl cis-trans isomerase FKBP3 OS=Mus musculus GN=Fkbp3 PE=1 SV=2	546.56	10	sp|Q62446|FKBP3_MOUSE	444217	382164	486445	272646	319283	337515	444217	319283	0.119864	0.107984	-0.476427	0	0	0.0230488	0.174013	0.0230488	0.174013	1.41249
sp|Q6PAM0|AAKB2_MOUSE	Q6PAM0	Prkab2	5'-AMP-activated protein kinase subunit beta-2 OS=Mus musculus GN=Prkab2 PE=1 SV=1	53.04	1	sp|Q6PAM0|AAKB2_MOUSE	10619.6	8210.34	14670	15735.9	19244.2	17106.6	10619.6	17106.6	0.292336	0.101833	0.687828	0	0	0.0239505	0.174013	0.0239505	0.174013	0.643158
sp|Q6PB66|LPPRC_MOUSE	Q6PB66	Lrpprc	Leucine-rich PPR motif-containing protein, mitochondrial OS=Mus musculus GN=Lrpprc PE=1 SV=2	339.42	8	sp|Q6PB66|LPPRC_MOUSE	55255.3	48421.7	67327	88662.8	79612.4	74140.7	55255.3	79612.4	0.16794	0.0907637	0.526881	0	0	0.0250651	0.174013	0.0250651	0.174013	0.705415
sp|Q70IV5|SYNEM_MOUSE	Q70IV5	Synm	Synemin OS=Mus musculus GN=Synm PE=1 SV=2	1885.79	31	sp|Q70IV5|SYNEM_MOUSE	451285	387272	438615	541703	563346	628758	438615	563346	0.079623	0.078424	0.361066	0.0526316	0.0877193	0.0246537	0.174013	0.0246537	0.174013	0.736629
sp|Q8BJU0|SGTA_MOUSE	Q8BJU0	Sgta	Small glutamine-rich tetratricopeptide repeat-containing protein alpha OS=Mus musculus GN=Sgta PE=1 SV=2	131.33	4	sp|Q8BJU0|SGTA_MOUSE	32514.5	22575	23107.8	16034.3	17702.9	19024.5	23107.8	17702.9	0.214501	0.0852002	-0.384396	0	0	0.0252253	0.174013	0.0252253	0.174013	1.48209
sp|Q8BP92|RCN2_MOUSE	Q8BP92	Rcn2	Reticulocalbin-2 OS=Mus musculus GN=Rcn2 PE=1 SV=1	100.29	2	sp|Q8BP92|RCN2_MOUSE	13832.4	15937.2	20084.1	23824.5	21695.6	28650.1	15937.2	23824.5	0.191417	0.144127	0.580047	0	0	0.022961	0.174013	0.022961	0.174013	0.672152
sp|Q8VCT4|CES1D_MOUSE	Q8VCT4	Ces1d	Carboxylesterase 1D OS=Mus musculus GN=Ces1d PE=1 SV=1	258.28	6	sp|Q8VCT4|CES1D_MOUSE	55901.3	66846.3	81611.8	93913.4	118868	90371.2	66846.3	93913.4	0.189408	0.1537	0.490483	0.111111	0.0555556	0.0249831	0.174013	0.0249831	0.174013	0.674113
sp|Q9D0E1|HNRPM_MOUSE	Q9D0E1	Hnrnpm	Heterogeneous nuclear ribonucleoprotein M OS=Mus musculus GN=Hnrnpm PE=1 SV=3	45.09	1	sp|Q9D0E1|HNRPM_MOUSE	2059.85	3082.31	2245.83	3485.78	3568.41	3531.64	2245.83	3531.64	0.221153	0.0117316	0.65309	0	0	0.0249215	0.174013	0.0249215	0.174013	0.697913
sp|Q9D0F9|PGM1_MOUSE	Q9D0F9	Pgm1	Phosphoglucomutase-1 OS=Mus musculus GN=Pgm1 PE=1 SV=4	2939.79	35	sp|Q9D0F9|PGM1_MOUSE	1.3673e+07	1.18614e+07	1.5493e+07	1.75855e+07	1.92691e+07	1.952e+07	1.3673e+07	1.92691e+07	0.132777	0.0559797	0.494959	0.0128205	0.025641	0.025611	0.174013	0.025611	0.174013	0.727763
sp|Q9D892|ITPA_MOUSE	Q9D892	Itpa	Inosine triphosphate pyrophosphatase OS=Mus musculus GN=Itpa PE=1 SV=2	111.82	2	sp|Q9D892|ITPA_MOUSE	39155.4	27272	31991.6	20984.1	24950.9	21554.3	31991.6	21554.3	0.182388	0.0953328	-0.569714	0	0	0.0245678	0.174013	0.0245678	0.174013	1.45829
sp|Q9JMC3|DNJA4_MOUSE	Q9JMC3	Dnaja4	DnaJ homolog subfamily A member 4 OS=Mus musculus GN=Dnaja4 PE=1 SV=1	95.29	2	sp|Q9JMC3|DNJA4_MOUSE	31782.3	33711.9	41453.1	22972.7	28473.7	23207.8	33711.9	23207.8	0.143571	0.124991	-0.538645	0	0	0.0235256	0.174013	0.0235256	0.174013	1.43257
sp|P47754|CAZA2_MOUSE	P47754	Capza2	F-actin-capping protein subunit alpha-2 OS=Mus musculus GN=Capza2 PE=1 SV=3	893.83	12	sp|P47754|CAZA2_MOUSE	1.62908e+06	1.43451e+06	1.96219e+06	2.1382e+06	2.3301e+06	2.70351e+06	1.62908e+06	2.3301e+06	0.159291	0.12025	0.516337	0.0416667	0.0416667	0.0259281	0.174087	0.0259281	0.174087	0.700769
sp|P62852|RS25_MOUSE	P62852	Rps25	40S ribosomal protein S25 OS=Mus musculus GN=Rps25 PE=1 SV=1	93.63	2	sp|P62852|RS25_MOUSE	36128.4	33813.7	44054.7	48082.1	52229.3	60344.9	36128.4	52229.3	0.141336	0.116476	0.531727	0	0	0.026049	0.174087	0.026049	0.174087	0.709569
sp|Q3UZA1|CPZIP_MOUSE	Q3UZA1	Rcsd1	CapZ-interacting protein OS=Mus musculus GN=Rcsd1 PE=1 SV=1	247.25	6	sp|Q3UZA1|CPZIP_MOUSE	14863.2	17807.8	27287.7	28428.3	31999.6	32491.2	17807.8	31999.6	0.324846	0.071594	0.845547	0.0555556	0	0.0258863	0.174087	0.0258863	0.174087	0.645278
sp|O89112|LANC1_MOUSE	O89112	Lancl1	LanC-like protein 1 OS=Mus musculus GN=Lancl1 PE=1 SV=1	124.12	2	sp|O89112|LANC1_MOUSE	45514.7	39840.2	28742.4	26032.5	24747.9	25091.2	39840.2	25091.2	0.224309	0.0262974	-0.667042	0	0	0.0266761	0.176351	0.0266761	0.176351	1.50382
sp|P21107|TPM3_MOUSE	P21107	Tpm3	Tropomyosin alpha-3 chain OS=Mus musculus GN=Tpm3 PE=1 SV=3	959.97	13	sp|P21107|TPM3_MOUSE	9.41857e+06	6.42987e+06	1.17206e+07	1.29184e+07	1.43648e+07	1.52983e+07	9.41857e+06	1.43648e+07	0.288669	0.0844803	0.608963	0.0166667	0.0333333	0.0265744	0.176351	0.0265744	0.176351	0.64744
sp|Q9Z2Y8|PROSC_MOUSE	Q9Z2Y8	Prosc	Proline synthase co-transcribed bacterial homolog protein OS=Mus musculus GN=Prosc PE=1 SV=1	311.22	4	sp|Q9Z2Y8|PROSC_MOUSE	115140	96699.1	155233	176438	174088	182304	115140	176438	0.244587	0.0238257	0.615776	0.0555556	0.0555556	0.0268467	0.176524	0.0268467	0.176524	0.688909
sp|Q6ZWV3|RL10_MOUSE	Q6ZWV3	Rpl10	60S ribosomal protein L10 OS=Mus musculus GN=Rpl10 PE=1 SV=3	132.03	2	sp|Q6ZWV3|RL10_MOUSE	29013.9	36907.1	52819.6	55407.2	59426.3	70247.9	36907.1	59426.3	0.306362	0.124417	0.687204	0	0	0.0270107	0.176653	0.0270107	0.176653	0.641559
sp|P28474|ADHX_MOUSE	P28474	Adh5	Alcohol dehydrogenase class-3 OS=Mus musculus GN=Adh5 PE=1 SV=3	291.34	6	sp|P28474|ADHX_MOUSE	145578	157700	240265	263550	267922	270549	157700	267922	0.284389	0.0132247	0.764632	0	0	0.0277722	0.18014	0.0277722	0.18014	0.677715
sp|P47809|MP2K4_MOUSE	P47809	Map2k4	Dual specificity mitogen-activated protein kinase kinase 4 OS=Mus musculus GN=Map2k4 PE=1 SV=2	81.96	1	sp|P47809|MP2K4_MOUSE	10583.3	9916.3	18361	18640.5	21292.5	20879.8	10583.3	20879.8	0.362438	0.0703953	0.980316	0	0	0.0278384	0.18014	0.0278384	0.18014	0.63902
sp|P16045|LEG1_MOUSE	P16045	Lgals1	Galectin-1 OS=Mus musculus GN=Lgals1 PE=1 SV=3	1167.94	11	sp|P16045|LEG1_MOUSE	3.91601e+06	2.50999e+06	2.57083e+06	1.99907e+06	2.0624e+06	1.8664e+06	2.57083e+06	1.99907e+06	0.265021	0.05062	-0.36291	0.0151515	0.0454545	0.0292384	0.180762	0.0292384	0.180762	1.51772
sp|P18826|KPB1_MOUSE	P18826	Phka1	Phosphorylase b kinase regulatory subunit alpha, skeletal muscle isoform OS=Mus musculus GN=Phka1 PE=1 SV=3	1071.94	20	sp|P18826|KPB1_MOUSE	607636	607398	629058	854011	725027	900368	607636	854011	0.0202333	0.109935	0.491047	0.031746	0.047619	0.0302771	0.180762	0.0302771	0.180762	0.743764
sp|P20108|PRDX3_MOUSE	P20108	Prdx3	Thioredoxin-dependent peroxide reductase, mitochondrial OS=Mus musculus GN=Prdx3 PE=1 SV=1	554.46	8	sp|P20108|PRDX3_MOUSE	1.10087e+06	776155	768090	572708	638548	603839	776155	603839	0.215316	0.0544376	-0.36218	0	0	0.0283031	0.180762	0.0283031	0.180762	1.45729
sp|P21550|ENOB_MOUSE	P21550	Eno3	Beta-enolase OS=Mus musculus GN=Eno3 PE=1 SV=3	3563.98	29	sp|P21550|ENOB_MOUSE	1.21998e+08	1.01854e+08	1.54896e+08	1.74023e+08	1.80511e+08	1.80539e+08	1.21998e+08	1.80511e+08	0.21208	0.0210489	0.565228	0.0205128	0.0410256	0.0290554	0.180762	0.0290554	0.180762	0.707845
sp|P26443|DHE3_MOUSE	P26443	Glud1	Glutamate dehydrogenase 1, mitochondrial OS=Mus musculus GN=Glud1 PE=1 SV=1	368.31	8	sp|P26443|DHE3_MOUSE	77052	86464.2	97578.6	111329	124071	115966	86464.2	115966	0.118061	0.0550635	0.423532	0.0833333	0.0833333	0.0302291	0.180762	0.0302291	0.180762	0.743082
sp|P35980|RL18_MOUSE	P35980	Rpl18	60S ribosomal protein L18 OS=Mus musculus GN=Rpl18 PE=1 SV=3	200.38	4	sp|P35980|RL18_MOUSE	45994.9	56464.9	55933.2	70458.7	67954.5	73958.9	55933.2	70458.7	0.111697	0.0426039	0.333072	0	0	0.0301134	0.180762	0.0301134	0.180762	0.745827
sp|P45376|ALDR_MOUSE	P45376	Akr1b1	Aldose reductase OS=Mus musculus GN=Akr1b1 PE=1 SV=3	782.32	15	sp|P45376|ALDR_MOUSE	1.59987e+06	1.42692e+06	1.55967e+06	1.96799e+06	2.01472e+06	2.01527e+06	1.55967e+06	2.01472e+06	0.0592031	0.0135744	0.369339	0	0	0.0304656	0.180762	0.0304656	0.180762	0.764668
sp|P51410|RL9_MOUSE	P51410	Rpl9	60S ribosomal protein L9 OS=Mus musculus GN=Rpl9 PE=2 SV=2	85.68	2	sp|P51410|RL9_MOUSE	12008.6	14167.8	22643.9	25097.7	22998	28166.9	14167.8	25097.7	0.345449	0.102261	0.824937	0	0	0.0289563	0.180762	0.0289563	0.180762	0.640161
sp|P62270|RS18_MOUSE	P62270	Rps18	40S ribosomal protein S18 OS=Mus musculus GN=Rps18 PE=1 SV=3	208.34	5	sp|P62270|RS18_MOUSE	88159.9	70838.7	93365.7	109055	109664	142673	88159.9	109664	0.140202	0.159683	0.314898	0	0	0.029892	0.180762	0.029892	0.180762	0.69831
sp|P70402|MYBPH_MOUSE	P70402	Mybph	Myosin-binding protein H OS=Mus musculus GN=Mybph PE=2 SV=2	1555	21	sp|P70402|MYBPH_MOUSE	5.15077e+06	3.99169e+06	5.90979e+06	2.73825e+06	3.45407e+06	3.85599e+06	5.15077e+06	3.45407e+06	0.192526	0.169034	-0.57649	0	0	0.0302916	0.180762	0.0302916	0.180762	1.49799
sp|Q06138|CAB39_MOUSE	Q06138	Cab39	Calcium-binding protein 39 OS=Mus musculus GN=Cab39 PE=1 SV=2	87.26	2	sp|Q06138|CAB39_MOUSE	10708.1	8708.16	12825.2	14418.8	16098.1	14700.7	10708.1	14700.7	0.191566	0.0596643	0.457183	0.166667	0	0.0303105	0.180762	0.0303105	0.180762	0.713029
sp|Q8BZ71|STAC3_MOUSE	Q8BZ71	Stac3	SH3 and cysteine-rich domain-containing protein 3 OS=Mus musculus GN=Stac3 PE=2 SV=1	332.07	6	sp|Q8BZ71|STAC3_MOUSE	123383	142519	168677	197009	192005	206109	142519	197009	0.156962	0.0360435	0.467104	0	0	0.0292671	0.180762	0.0292671	0.180762	0.730234
sp|Q8R0F8|FAHD1_MOUSE	Q8R0F8	Fahd1	Acylpyruvase FAHD1, mitochondrial OS=Mus musculus GN=Fahd1 PE=1 SV=2	118.82	3	sp|Q8R0F8|FAHD1_MOUSE	7768.75	12500.7	13459.1	15023.4	18453.9	18388.8	12500.7	18388.8	0.270981	0.11349	0.556817	0.333333	0.25	0.0298293	0.180762	0.0298293	0.180762	0.650302
sp|Q99KQ4|NAMPT_MOUSE	Q99KQ4	Nampt	Nicotinamide phosphoribosyltransferase OS=Mus musculus GN=Nampt PE=1 SV=1	369.14	7	sp|Q99KQ4|NAMPT_MOUSE	110132	92959.7	127344	150907	143467	159563	110132	150907	0.156085	0.0532411	0.454428	0	0	0.0296977	0.180762	0.0296977	0.180762	0.727933
sp|Q9D8N0|EF1G_MOUSE	Q9D8N0	Eef1g	Elongation factor 1-gamma OS=Mus musculus GN=Eef1g PE=1 SV=3	439.77	9	sp|Q9D8N0|EF1G_MOUSE	164325	136584	144987	197528	200566	192708	144987	197528	0.0957058	0.0201218	0.446138	0	0	0.0297954	0.180762	0.0297954	0.180762	0.754728
sp|Q9DBG6|RPN2_MOUSE	Q9DBG6	Rpn2	Dolichyl-diphosphooligosaccharide--protein glycosyltransferase subunit 2 OS=Mus musculus GN=Rpn2 PE=1 SV=1	109.89	2	sp|Q9DBG6|RPN2_MOUSE	29435.4	35171.8	28207.9	24656.2	22166.9	21454.8	29435.4	22166.9	0.120152	0.0738546	-0.409146	0	0	0.0305951	0.180762	0.0305951	0.180762	1.35937
sp|Q9DC70|NDUS7_MOUSE	Q9DC70	Ndufs7	NADH dehydrogenase [ubiquinone] iron-sulfur protein 7, mitochondrial OS=Mus musculus GN=Ndufs7 PE=1 SV=1	225.1	5	sp|Q9DC70|NDUS7_MOUSE	142804	133500	163344	182524	222975	195558	142804	195558	0.104198	0.103054	0.453558	0	0	0.0288708	0.180762	0.0288708	0.180762	0.731459
sp|Q9Z1P6|NDUA7_MOUSE	Q9Z1P6	Ndufa7	NADH dehydrogenase [ubiquinone] 1 alpha subcomplex subunit 7 OS=Mus musculus GN=Ndufa7 PE=1 SV=3	276.74	5	sp|Q9Z1P6|NDUA7_MOUSE	251293	182322	293529	310848	420164	364850	251293	364850	0.231605	0.149634	0.537933	0.0555556	0.111111	0.0297541	0.180762	0.0297541	0.180762	0.663535
sp|O35350|CAN1_MOUSE	O35350	Capn1	Calpain-1 catalytic subunit OS=Mus musculus GN=Capn1 PE=1 SV=1	710	15	sp|O35350|CAN1_MOUSE	224952	178088	263605	300466	294756	338181	224952	300466	0.192716	0.0758395	0.41758	0.0416667	0	0.0333332	0.184958	0.0333332	0.184958	0.71421
sp|P14115|RL27A_MOUSE	P14115	Rpl27a	60S ribosomal protein L27a OS=Mus musculus GN=Rpl27a PE=1 SV=5	75.6	2	sp|P14115|RL27A_MOUSE	34754.5	36511.3	56098.2	59788.3	58048.8	68631.8	36511.3	59788.3	0.27908	0.0913024	0.711521	0	0	0.0334225	0.184958	0.0334225	0.184958	0.683031
sp|P46638|RB11B_MOUSE	P46638	Rab11b	Ras-related protein Rab-11B OS=Mus musculus GN=Rab11b PE=1 SV=3	291.22	4	sp|P46638|RB11B_MOUSE	42638.1	28033.8	27305.4	40782	52725.2	53231.9	28033.8	52725.2	0.264849	0.144057	0.911325	0.0555556	0	0.0324201	0.184958	0.0324201	0.184958	0.667697
sp|P97447|FHL1_MOUSE	P97447	Fhl1	Four and a half LIM domains protein 1 OS=Mus musculus GN=Fhl1 PE=1 SV=3	737.39	13	sp|P97447|FHL1_MOUSE	4.7209e+06	3.10338e+06	4.08036e+06	2.14473e+06	3.27047e+06	2.28088e+06	4.08036e+06	2.28088e+06	0.205274	0.23951	-0.839109	0	0	0.031499	0.184958	0.031499	0.184958	1.54685
sp|Q11011|PSA_MOUSE	Q11011	Npepps	Puromycin-sensitive aminopeptidase OS=Mus musculus GN=Npepps PE=1 SV=2	631.23	14	sp|Q11011|PSA_MOUSE	187322	186717	258013	281718	331938	274985	187322	281718	0.194554	0.105062	0.588736	0	0	0.0331237	0.184958	0.0331237	0.184958	0.711257
sp|Q6PCP5|MFF_MOUSE	Q6PCP5	Mff	Mitochondrial fission factor OS=Mus musculus GN=Mff PE=1 SV=1	41.77	1	sp|Q6PCP5|MFF_MOUSE	8410.8	5380.88	5198.97	3002.43	3991.58	4732.05	5380.88	3991.58	0.285003	0.222014	-0.430885	0	0	0.0325939	0.184958	0.0325939	0.184958	1.61952
sp|Q80XN0|BDH_MOUSE	Q80XN0	Bdh1	D-beta-hydroxybutyrate dehydrogenase, mitochondrial OS=Mus musculus GN=Bdh1 PE=1 SV=2	77.74	3	sp|Q80XN0|BDH_MOUSE	25210.7	19301.2	25923.5	30406.6	41312.5	30604	25210.7	30604	0.154828	0.18296	0.279685	0	0	0.0327985	0.184958	0.0327985	0.184958	0.688362
sp|Q8CAQ8|MIC60_MOUSE	Q8CAQ8	Immt	MICOS complex subunit Mic60 OS=Mus musculus GN=Immt PE=1 SV=1	1318.84	24	sp|Q8CAQ8|MIC60_MOUSE	731005	592046	744805	846048	1.02877e+06	954679	731005	954679	0.122582	0.0974393	0.385134	0.0123457	0.0246914	0.0318863	0.184958	0.0318863	0.184958	0.730822
sp|Q8K1M6|DNM1L_MOUSE	Q8K1M6	Dnm1l	Dynamin-1-like protein OS=Mus musculus GN=Dnm1l PE=1 SV=2	546.78	11	sp|Q8K1M6|DNM1L_MOUSE	57926	68064.8	79540.7	89728	95822.6	93600.9	68064.8	93600.9	0.157848	0.0331469	0.459613	0	0	0.0327065	0.184958	0.0327065	0.184958	0.736273
sp|Q8R2G4|NAR3_MOUSE	Q8R2G4	Art3	Ecto-ADP-ribosyltransferase 3 OS=Mus musculus GN=Art3 PE=1 SV=2	261.78	6	sp|Q8R2G4|NAR3_MOUSE	40077.3	54692.5	63450.2	75357	70639.2	80519.7	54692.5	75357	0.223893	0.0654511	0.462399	0	0	0.032732	0.184958	0.032732	0.184958	0.698494
sp|Q91VK1|BZW2_MOUSE	Q91VK1	Bzw2	Basic leucine zipper and W2 domain-containing protein 2 OS=Mus musculus GN=Bzw2 PE=1 SV=1	88.76	2	sp|Q91VK1|BZW2_MOUSE	23697.2	28319.9	22284.7	18044.9	19422.8	17401.4	23697.2	18044.9	0.127453	0.0564636	-0.393123	0	0	0.0323983	0.184958	0.0323983	0.184958	1.35416
sp|Q9D6J5|NDUB8_MOUSE	Q9D6J5	Ndufb8	NADH dehydrogenase [ubiquinone] 1 beta subcomplex subunit 8, mitochondrial OS=Mus musculus GN=Ndufb8 PE=1 SV=1	279.31	4	sp|Q9D6J5|NDUB8_MOUSE	255500	225049	307240	341411	374244	354287	255500	354287	0.158238	0.0463852	0.471595	0	0	0.0332306	0.184958	0.0332306	0.184958	0.736291
sp|Q9JHI5|IVD_MOUSE	Q9JHI5	Ivd	Isovaleryl-CoA dehydrogenase, mitochondrial OS=Mus musculus GN=Ivd PE=1 SV=1	535.42	9	sp|Q9JHI5|IVD_MOUSE	177032	187824	211789	238867	273189	255056	187824	255056	0.0925496	0.0671499	0.441434	0	0	0.0322247	0.184958	0.0322247	0.184958	0.751708
sp|Q9R1P4|PSA1_MOUSE	Q9R1P4	Psma1	Proteasome subunit alpha type-1 OS=Mus musculus GN=Psma1 PE=1 SV=1	311.4	7	sp|Q9R1P4|PSA1_MOUSE	66365.9	69909.8	90478.3	95736.1	109988	105833	69909.8	105833	0.172249	0.0705753	0.598218	0	0	0.0332958	0.184958	0.0332958	0.184958	0.72781
sp|Q80UY1|CARME_MOUSE	Q80UY1	Carnmt1	Carnosine N-methyltransferase OS=Mus musculus GN=Carnmt1 PE=1 SV=1	189.01	5	sp|Q80UY1|CARME_MOUSE	63154.8	56396.5	64204.1	80670.3	83587.8	76320.4	63154.8	80670.3	0.0691802	0.0456048	0.353147	0	0	0.0336799	0.185543	0.0336799	0.185543	0.763806
sp|Q60932|VDAC1_MOUSE	Q60932	Vdac1	Voltage-dependent anion-selective channel protein 1 OS=Mus musculus GN=Vdac1 PE=1 SV=3	1634.6	18	sp|Q60932|VDAC1_MOUSE	3.37898e+06	3.22455e+06	3.60938e+06	4.18956e+06	4.55761e+06	4.57279e+06	3.37898e+06	4.55761e+06	0.0568876	0.0488766	0.431691	0.0384615	0.0384615	0.0342712	0.187954	0.0342712	0.187954	0.766738
sp|O54984|ASNA_MOUSE	O54984	Asna1	ATPase Asna1 OS=Mus musculus GN=Asna1 PE=1 SV=2	92.96	3	sp|O54984|ASNA_MOUSE	16814.8	14503.7	22264.3	22119.6	27878.8	26999.6	16814.8	26999.6	0.223094	0.120882	0.683207	0	0	0.0355831	0.191529	0.0355831	0.191529	0.695897
sp|O70250|PGAM2_MOUSE	O70250	Pgam2	Phosphoglycerate mutase 2 OS=Mus musculus GN=Pgam2 PE=1 SV=3	2205.21	21	sp|O70250|PGAM2_MOUSE	3.50902e+07	2.65383e+07	3.54556e+07	4.36683e+07	4.26864e+07	4.50437e+07	3.50902e+07	4.36683e+07	0.155934	0.0270353	0.315518	0.0362319	0.0289855	0.0352256	0.191529	0.0352256	0.191529	0.738853
sp|P19253|RL13A_MOUSE	P19253	Rpl13a	60S ribosomal protein L13a OS=Mus musculus GN=Rpl13a PE=1 SV=4	53.59	2	sp|P19253|RL13A_MOUSE	9278.71	11704.5	14343.5	17963.5	14424	18840.5	11704.5	17963.5	0.215119	0.136928	0.618003	0.166667	0	0.0357061	0.191529	0.0357061	0.191529	0.689599
sp|Q9D832|DNJB4_MOUSE	Q9D832	Dnajb4	DnaJ homolog subfamily B member 4 OS=Mus musculus GN=Dnajb4 PE=1 SV=1	46.01	1	sp|Q9D832|DNJB4_MOUSE	3312.04	3152.23	4087.9	4116.31	5597.93	5155.95	3312.04	5155.95	0.142291	0.153456	0.638519	0	0	0.0356756	0.191529	0.0356756	0.191529	0.709619
sp|Q9QXS1|PLEC_MOUSE	Q9QXS1	Plec	Plectin OS=Mus musculus GN=Plec PE=1 SV=3	9263.03	155	sp|Q9QXS1|PLEC_MOUSE	3.31365e+06	3.88009e+06	4.07984e+06	4.86889e+06	4.72692e+06	5.42225e+06	3.88009e+06	4.86889e+06	0.105765	0.0733897	0.327503	0.0440917	0.0564374	0.0353382	0.191529	0.0353382	0.191529	0.750667
sp|P23506|PIMT_MOUSE	P23506	Pcmt1	Protein-L-isoaspartate(D-aspartate) O-methyltransferase OS=Mus musculus GN=Pcmt1 PE=1 SV=3	499.82	6	sp|P23506|PIMT_MOUSE	357036	296837	300433	234866	229732	254893	300433	234866	0.106147	0.0554359	-0.355207	0.0416667	0	0.0362727	0.191786	0.0362727	0.191786	1.32636
sp|Q9DBJ1|PGAM1_MOUSE	Q9DBJ1	Pgam1	Phosphoglycerate mutase 1 OS=Mus musculus GN=Pgam1 PE=1 SV=3	163.48	3	sp|Q9DBJ1|PGAM1_MOUSE	37376.5	46342	66035.3	68884.4	79058.8	71809.7	46342	71809.7	0.293687	0.0715087	0.631859	0	0	0.0361871	0.191786	0.0361871	0.191786	0.681465
sp|Q9JJW5|MYOZ2_MOUSE	Q9JJW5	Myoz2	Myozenin-2 OS=Mus musculus GN=Myoz2 PE=1 SV=1	599.55	9	sp|Q9JJW5|MYOZ2_MOUSE	388707	393165	491353	264168	372078	247131	393165	264168	0.136705	0.230108	-0.573679	0	0.0512821	0.0361057	0.191786	0.0361057	0.191786	1.44132
sp|Q9QUR6|PPCE_MOUSE	Q9QUR6	Prep	Prolyl endopeptidase OS=Mus musculus GN=Prep PE=1 SV=1	235.96	6	sp|Q9QUR6|PPCE_MOUSE	68691.6	67566.8	121060	126987	130166	127859	68691.6	127859	0.356344	0.0127999	0.896346	0	0	0.0363812	0.191786	0.0363812	0.191786	0.668337
sp|P48774|GSTM5_MOUSE	P48774	Gstm5	Glutathione S-transferase Mu 5 OS=Mus musculus GN=Gstm5 PE=1 SV=1	358.66	7	sp|P48774|GSTM5_MOUSE	77879.2	83503	96733.1	127745	106877	111379	83503	111379	0.1125	0.0952165	0.415576	0	0	0.0367222	0.192752	0.0367222	0.192752	0.745996
sp|P63030|MPC1_MOUSE	P63030	Mpc1	Mitochondrial pyruvate carrier 1 OS=Mus musculus GN=Mpc1 PE=1 SV=1	129.26	3	sp|P63030|MPC1_MOUSE	93457.8	74261.4	138229	136725	169366	154067	93457.8	154067	0.321865	0.10647	0.721175	0	0	0.0374962	0.194483	0.0374962	0.194483	0.664875
sp|P97822|AN32E_MOUSE	P97822	Anp32e	Acidic leucine-rich nuclear phosphoprotein 32 family member E OS=Mus musculus GN=Anp32e PE=1 SV=2	104.97	2	sp|P97822|AN32E_MOUSE	12178	11828.5	15318.9	9436.12	9959.96	9762.23	12178	9762.23	0.146642	0.0272165	-0.318999	0	0	0.0373724	0.194483	0.0373724	0.194483	1.34869
sp|Q99LX0|PARK7_MOUSE	Q99LX0	Park7	Protein DJ-1 OS=Mus musculus GN=Park7 PE=1 SV=1	1114.15	14	sp|Q99LX0|PARK7_MOUSE	2.9705e+06	2.12882e+06	3.11762e+06	3.86887e+06	3.6992e+06	3.76842e+06	2.9705e+06	3.76842e+06	0.194783	0.0225765	0.343252	0.0555556	0.0833333	0.0375291	0.194483	0.0375291	0.194483	0.724823
sp|O70456|1433S_MOUSE	O70456	Sfn	14-3-3 protein sigma OS=Mus musculus GN=Sfn PE=1 SV=2	39.54	1	sp|O70456|1433S_MOUSE	44252.1	40712	53584.5	66453	58693.6	60477.1	44252.1	60477.1	0.143991	0.0656821	0.450641	0	0	0.0379625	0.195533	0.0379625	0.195533	0.746395
sp|Q9CXW4|RL11_MOUSE	Q9CXW4	Rpl11	60S ribosomal protein L11 OS=Mus musculus GN=Rpl11 PE=1 SV=4	118.22	4	sp|Q9CXW4|RL11_MOUSE	61646.5	63671.8	87051	98035.1	92166.7	100071	63671.8	98035.1	0.199449	0.0424143	0.622643	0	0	0.0380514	0.195533	0.0380514	0.195533	0.731621
sp|Q63932|MP2K2_MOUSE	Q63932	Map2k2	Dual specificity mitogen-activated protein kinase kinase 2 OS=Mus musculus GN=Map2k2 PE=1 SV=2	114.24	2	sp|Q63932|MP2K2_MOUSE	19215.8	16508.3	28427.9	27364.4	31273.3	38824.8	19215.8	31273.3	0.29221	0.179327	0.702638	0	0	0.0383412	0.196198	0.0383412	0.196198	0.658223
sp|P53994|RAB2A_MOUSE	P53994	Rab2a	Ras-related protein Rab-2A OS=Mus musculus GN=Rab2a PE=1 SV=1	323.45	4	sp|P53994|RAB2A_MOUSE	66647.4	54456.1	92292.4	98751	97964.1	109291	66647.4	98751	0.271505	0.0620065	0.567246	0	0	0.0387214	0.197318	0.0387214	0.197318	0.697358
sp|P60843|IF4A1_MOUSE	P60843	Eif4a1	Eukaryotic initiation factor 4A-I OS=Mus musculus GN=Eif4a1 PE=1 SV=1	85.93	2	sp|P60843|IF4A1_MOUSE	27360.7	17437.1	19444.4	14743.5	15151.9	14490	19444.4	14743.5	0.245018	0.0225742	-0.399277	0	0	0.0396906	0.201417	0.0396906	0.201417	1.44737
sp|Q9JLH8|TMOD4_MOUSE	Q9JLH8	Tmod4	Tropomodulin-4 OS=Mus musculus GN=Tmod4 PE=2 SV=1	1349.7	14	sp|Q9JLH8|TMOD4_MOUSE	1.64825e+06	1.41305e+06	1.81821e+06	2.05482e+06	2.06055e+06	2.44086e+06	1.64825e+06	2.06055e+06	0.125088	0.101237	0.322099	0	0	0.0399123	0.201705	0.0399123	0.201705	0.744253
sp|P48678|LMNA_MOUSE	P48678	Lmna	Prelamin-A/C OS=Mus musculus GN=Lmna PE=1 SV=2	1698.35	29	sp|P48678|LMNA_MOUSE	811434	797282	905748	639376	614695	684761	811434	639376	0.0703494	0.05499	-0.34381	0.0606061	0.0606061	0.0403094	0.202874	0.0403094	0.202874	1.2969
sp|Q61334|BAP29_MOUSE	Q61334	Bcap29	B-cell receptor-associated protein 29 OS=Mus musculus GN=Bcap29 PE=1 SV=1	60.18	2	sp|Q61334|BAP29_MOUSE	22674.7	17912	27116.3	16660	15784	15592.7	22674.7	15784	0.203968	0.0355421	-0.522616	0	0	0.040868	0.204843	0.040868	0.204843	1.4094
sp|P97300|NPTN_MOUSE	P97300	Nptn	Neuroplastin OS=Mus musculus GN=Nptn PE=1 SV=3	91.02	2	sp|P97300|NPTN_MOUSE	17770	15172.3	28566.3	29686.5	28936	32594	17770	29686.5	0.346433	0.0635451	0.740359	0	0	0.0410401	0.204866	0.0410401	0.204866	0.674315
sp|O70251|EF1B_MOUSE	O70251	Eef1b	Elongation factor 1-beta OS=Mus musculus GN=Eef1b PE=1 SV=5	341.91	6	sp|O70251|EF1B_MOUSE	143605	141568	219695	225451	234118	250799	143605	234118	0.264605	0.0544093	0.705134	0	0	0.0413764	0.204872	0.0413764	0.204872	0.710711
sp|P63147|UBE2B_MOUSE	P63147	Ube2b	Ubiquitin-conjugating enzyme E2 B OS=Mus musculus GN=Ube2b PE=1 SV=1	64.37	2	sp|P63147|UBE2B_MOUSE	50749.4	43211.3	34386.3	30587.9	31042	30614.3	43211.3	30614.3	0.191433	0.00829005	-0.497204	0	0	0.0412421	0.204872	0.0412421	0.204872	1.39138
sp|O35639|ANXA3_MOUSE	O35639	Anxa3	Annexin A3 OS=Mus musculus GN=Anxa3 PE=1 SV=4	157.43	2	sp|O35639|ANXA3_MOUSE	11848	13036.6	14291.9	10737.5	9979.72	9051.8	13036.6	9979.72	0.093582	0.0850812	-0.385492	0	0.111111	0.0420092	0.205928	0.0420092	0.205928	1.31602
sp|Q921R8|S41A3_MOUSE	Q921R8	Slc41a3	Solute carrier family 41 member 3 OS=Mus musculus GN=Slc41a3 PE=1 SV=1	98.85	2	sp|Q921R8|S41A3_MOUSE	9993.97	8756.06	19338.9	16827.9	23737.7	21513.5	9993.97	21513.5	0.455712	0.170454	1.10612	0	0	0.0420948	0.205928	0.0420948	0.205928	0.613555
sp|Q9CXS4|CENPV_MOUSE	Q9CXS4	Cenpv	Centromere protein V OS=Mus musculus GN=Cenpv PE=1 SV=2	122.67	2	sp|Q9CXS4|CENPV_MOUSE	7879.65	9667.56	14302.4	6357.54	3447.33	7985.79	9667.56	6357.54	0.312235	0.38771	-0.604682	0	0	0.0418492	0.205928	0.0418492	0.205928	1.79024
sp|P62717|RL18A_MOUSE	P62717	Rpl18a	60S ribosomal protein L18a OS=Mus musculus GN=Rpl18a PE=1 SV=1	43.24	1	sp|P62717|RL18A_MOUSE	7334.69	9345.16	14243.2	15854.6	14142.1	15963.9	9345.16	15854.6	0.344733	0.0666927	0.762612	0	0	0.0423634	0.20615	0.0423634	0.20615	0.672815
sp|Q9DBS1|TMM43_MOUSE	Q9DBS1	Tmem43	Transmembrane protein 43 OS=Mus musculus GN=Tmem43 PE=1 SV=1	103.17	2	sp|Q9DBS1|TMM43_MOUSE	7061.59	5840.53	7277.38	3680.26	5215.36	5442.47	7061.59	5215.36	0.115189	0.200571	-0.437228	0	0.166667	0.0424774	0.20615	0.0424774	0.20615	1.40741
sp|O08756|HCD2_MOUSE	O08756	Hsd17b10	3-hydroxyacyl-CoA dehydrogenase type-2 OS=Mus musculus GN=Hsd17b10 PE=1 SV=4	384.45	5	sp|O08756|HCD2_MOUSE	171566	143303	146252	203525	194715	197390	146252	197390	0.101079	0.0227509	0.432596	0	0	0.0436433	0.20877	0.0436433	0.20877	0.774174
sp|O70310|NMT1_MOUSE	O70310	Nmt1	Glycylpeptide N-tetradecanoyltransferase 1 OS=Mus musculus GN=Nmt1 PE=1 SV=1	105.67	2	sp|O70310|NMT1_MOUSE	10639.1	9542.12	6267.67	4686.42	7090.05	5136.37	9542.12	5136.37	0.257965	0.226658	-0.893562	0	0	0.0439755	0.20877	0.0439755	0.20877	1.56383
sp|P17751|TPIS_MOUSE	P17751	Tpi1	Triosephosphate isomerase OS=Mus musculus GN=Tpi1 PE=1 SV=4	2018.16	16	sp|P17751|TPIS_MOUSE	4.40646e+07	3.92283e+07	5.5579e+07	5.94185e+07	6.16627e+07	6.56492e+07	4.40646e+07	6.16627e+07	0.181453	0.0506989	0.484778	0.018018	0.027027	0.0432845	0.20877	0.0432845	0.20877	0.743702
sp|Q60692|PSB6_MOUSE	Q60692	Psmb6	Proteasome subunit beta type-6 OS=Mus musculus GN=Psmb6 PE=1 SV=3	67.39	1	sp|Q60692|PSB6_MOUSE	13305.1	15201.4	22569.2	23163.6	24450.4	24700.5	15201.4	24450.4	0.287452	0.0342124	0.685657	0	0	0.0439753	0.20877	0.0439753	0.20877	0.7063
sp|Q9R0Y5|KAD1_MOUSE	Q9R0Y5	Ak1	Adenylate kinase isoenzyme 1 OS=Mus musculus GN=Ak1 PE=1 SV=1	2153.82	16	sp|Q9R0Y5|KAD1_MOUSE	2.34548e+07	2.40362e+07	2.50177e+07	3.10344e+07	2.89871e+07	3.3058e+07	2.40362e+07	3.10344e+07	0.0326842	0.0656051	0.368663	0	0	0.0436148	0.20877	0.0436148	0.20877	0.778997
sp|Q9Z1E4|GYS1_MOUSE	Q9Z1E4	Gys1	Glycogen [starch] synthase, muscle OS=Mus musculus GN=Gys1 PE=1 SV=2	1272.42	19	sp|Q9Z1E4|GYS1_MOUSE	832688	731749	836320	1.02932e+06	1.10219e+06	972079	832688	1.02932e+06	0.0741681	0.0630349	0.305847	0.04	0.04	0.0440414	0.20877	0.0440414	0.20877	0.773542
sp|P47911|RL6_MOUSE	P47911	Rpl6	60S ribosomal protein L6 OS=Mus musculus GN=Rpl6 PE=1 SV=3	58.48	1	sp|P47911|RL6_MOUSE	9117.4	10237.1	16622.9	15937.1	17399	19845.4	10237.1	17399	0.337625	0.111395	0.765191	0	0	0.0446924	0.209247	0.0446924	0.209247	0.676502
sp|P62245|RS15A_MOUSE	P62245	Rps15a	40S ribosomal protein S15a OS=Mus musculus GN=Rps15a PE=1 SV=2	132.52	3	sp|P62245|RS15A_MOUSE	15633.6	21246.4	25464.4	25866.6	29713.5	33750.2	21246.4	29713.5	0.23732	0.13239	0.483903	0	0	0.0449974	0.209247	0.0449974	0.209247	0.697909
sp|P63038|CH60_MOUSE	P63038	Hspd1	60 kDa heat shock protein, mitochondrial OS=Mus musculus GN=Hspd1 PE=1 SV=1	2226.04	27	sp|P63038|CH60_MOUSE	1.13902e+06	1.07712e+06	1.41247e+06	1.76139e+06	1.62359e+06	1.46401e+06	1.13902e+06	1.62359e+06	0.147536	0.0920759	0.511403	0.018018	0.027027	0.0448346	0.209247	0.0448346	0.209247	0.748319
sp|Q91VI7|RINI_MOUSE	Q91VI7	Rnh1	Ribonuclease inhibitor OS=Mus musculus GN=Rnh1 PE=1 SV=1	736.43	10	sp|Q91VI7|RINI_MOUSE	159256	143003	209754	220129	228339	247073	159256	228339	0.203952	0.0595663	0.519832	0.025641	0.0769231	0.0444688	0.209247	0.0444688	0.209247	0.736135
sp|Q9Z1Z2|STRAP_MOUSE	Q9Z1Z2	Strap	Serine-threonine kinase receptor-associated protein OS=Mus musculus GN=Strap PE=1 SV=2	85.14	3	sp|Q9Z1Z2|STRAP_MOUSE	18821.4	17463.4	28566.4	30691.6	28372.8	32651.3	18821.4	30691.6	0.280171	0.0700565	0.70547	0	0	0.0447805	0.209247	0.0447805	0.209247	0.707089
sp|Q61584|FXR1_MOUSE	Q61584	Fxr1	Fragile X mental retardation syndrome-related protein 1 OS=Mus musculus GN=Fxr1 PE=1 SV=2	122.61	3	sp|Q61584|FXR1_MOUSE	14672.6	15768	24894.3	23190.3	29089.2	28242.3	15768	28242.3	0.304259	0.118831	0.840857	0	0	0.0454203	0.210413	0.0454203	0.210413	0.687205
sp|O09061|PSB1_MOUSE	O09061	Psmb1	Proteasome subunit beta type-1 OS=Mus musculus GN=Psmb1 PE=1 SV=1	206.67	3	sp|O09061|PSB1_MOUSE	39153.7	40814.8	52960.8	58358.9	54694.2	65292.7	40814.8	58358.9	0.170119	0.0905425	0.515861	0	0	0.0470442	0.210638	0.0470442	0.210638	0.745346
sp|O70435|PSA3_MOUSE	O70435	Psma3	Proteasome subunit alpha type-3 OS=Mus musculus GN=Psma3 PE=1 SV=3	122.65	3	sp|O70435|PSA3_MOUSE	13278.2	29251.5	39938.6	43499.4	48021.1	49487.9	29251.5	48021.1	0.488088	0.0664092	0.715155	0	0	0.046458	0.210638	0.046458	0.210638	0.584847
sp|P09405|NUCL_MOUSE	P09405	Ncl	Nucleolin OS=Mus musculus GN=Ncl PE=1 SV=2	381.86	6	sp|P09405|NUCL_MOUSE	29827.5	49267.6	62755.5	67549	71333.5	75649.2	49267.6	71333.5	0.350088	0.0566764	0.53394	0.0952381	0.0952381	0.0463792	0.210638	0.0463792	0.210638	0.661211
sp|P47963|RL13_MOUSE	P47963	Rpl13	60S ribosomal protein L13 OS=Mus musculus GN=Rpl13 PE=1 SV=3	167.79	4	sp|P47963|RL13_MOUSE	69191.9	82913.4	85613.5	102592	95866.9	113364	82913.4	102592	0.111127	0.0849152	0.307241	0	0	0.0473633	0.210638	0.0473633	0.210638	0.762352
sp|P59017|B2L13_MOUSE	P59017	Bcl2l13	Bcl-2-like protein 13 OS=Mus musculus GN=Bcl2l13 PE=1 SV=2	156.54	3	sp|P59017|B2L13_MOUSE	52832.6	51314.4	42155.8	35153.6	35761.7	40068.6	51314.4	35761.7	0.118441	0.0724279	-0.520947	0	0	0.0472834	0.210638	0.0472834	0.210638	1.31823
sp|P61255|RL26_MOUSE	P61255	Rpl26	60S ribosomal protein L26 OS=Mus musculus GN=Rpl26 PE=1 SV=1	37.8	1	sp|P61255|RL26_MOUSE	13755	15570.5	18076.9	19445.1	21826	20948.9	15570.5	20948.9	0.137342	0.058057	0.42806	0	0	0.0471584	0.210638	0.0471584	0.210638	0.761852
sp|Q8BK84|DUPD1_MOUSE	Q8BK84	Dupd1	Dual specificity phosphatase DUPD1 OS=Mus musculus GN=Dupd1 PE=2 SV=1	212.8	4	sp|Q8BK84|DUPD1_MOUSE	61789.3	38008.9	66058.2	29045.2	32893	43300	61789.3	32893	0.273371	0.210226	-0.909576	0	0	0.0465965	0.210638	0.0465965	0.210638	1.57601
sp|Q8VHL1|SETD7_MOUSE	Q8VHL1	Setd7	Histone-lysine N-methyltransferase SETD7 OS=Mus musculus GN=Setd7 PE=1 SV=2	213.67	5	sp|Q8VHL1|SETD7_MOUSE	32194.3	24484.5	35699.3	42432.8	39297.1	42792.8	32194.3	42432.8	0.186319	0.0463229	0.398374	0	0	0.04673	0.210638	0.04673	0.210638	0.741857
sp|Q9CQ92|FIS1_MOUSE	Q9CQ92	Fis1	Mitochondrial fission 1 protein OS=Mus musculus GN=Fis1 PE=1 SV=1	172.94	3	sp|Q9CQ92|FIS1_MOUSE	27471.4	23218.9	29017.9	32256.5	46611.6	33459.3	27471.4	33459.3	0.113021	0.212684	0.284476	0	0	0.046997	0.210638	0.046997	0.210638	0.709606
sp|Q9JK37|MYOZ1_MOUSE	Q9JK37	Myoz1	Myozenin-1 OS=Mus musculus GN=Myoz1 PE=1 SV=1	1570.98	17	sp|Q9JK37|MYOZ1_MOUSE	1.02763e+07	8.05516e+06	1.07827e+07	1.19656e+07	1.29e+07	1.39206e+07	1.02763e+07	1.29e+07	0.149496	0.0756314	0.328042	0	0	0.0466249	0.210638	0.0466249	0.210638	0.750631
sp|Q9WTP6|KAD2_MOUSE	Q9WTP6	Ak2	Adenylate kinase 2, mitochondrial OS=Mus musculus GN=Ak2 PE=1 SV=5	88.6	2	sp|Q9WTP6|KAD2_MOUSE	12344.5	11491.4	16817	16932.4	21877.8	17903.6	12344.5	17903.6	0.211087	0.138606	0.536383	0	0	0.0467316	0.210638	0.0467316	0.210638	0.716807
sp|P11798|KCC2A_MOUSE	P11798	Camk2a	Calcium/calmodulin-dependent protein kinase type II subunit alpha OS=Mus musculus GN=Camk2a PE=1 SV=2	463.74	5	sp|P11798|KCC2A_MOUSE	396409	328035	574993	594789	569982	710743	396409	594789	0.294385	0.120188	0.585386	0	0	0.0478874	0.212197	0.0478874	0.212197	0.692843
sp|Q8R0P4|AAMDC_MOUSE	Q8R0P4	Aamdc	Mth938 domain-containing protein OS=Mus musculus GN=Aamdc PE=1 SV=1	249.96	5	sp|Q8R0P4|AAMDC_MOUSE	71641.7	55058.1	62865.8	83682.8	75591.5	91820.9	62865.8	83682.8	0.131298	0.0969523	0.412657	0	0	0.0483925	0.213036	0.0483925	0.213036	0.754955
sp|Q99MN1|SYK_MOUSE	Q99MN1	Kars	Lysine--tRNA ligase OS=Mus musculus GN=Kars PE=1 SV=1	111.04	3	sp|Q99MN1|SYK_MOUSE	13888.2	4855.86	18587.5	19430.4	24661.3	26383.5	13888.2	24661.3	0.560825	0.154143	0.828392	0	0	0.0485995	0.213036	0.0485995	0.213036	0.529711
sp|Q9D0I9|SYRC_MOUSE	Q9D0I9	Rars	Arginine--tRNA ligase, cytoplasmic OS=Mus musculus GN=Rars PE=1 SV=2	225.92	3	sp|Q9D0I9|SYRC_MOUSE	22482.1	18882.5	33264	35831	31741.9	40338.3	22482.1	35831	0.300838	0.119541	0.672436	0	0	0.0485644	0.213036	0.0485644	0.213036	0.691573
sp|Q8K3J1|NDUS8_MOUSE	Q8K3J1	Ndufs8	NADH dehydrogenase [ubiquinone] iron-sulfur protein 8, mitochondrial OS=Mus musculus GN=Ndufs8 PE=1 SV=1	344.57	5	sp|Q8K3J1|NDUS8_MOUSE	205620	204376	260798	285859	321397	276713	205620	285859	0.144107	0.0801126	0.475324	0	0	0.0489612	0.213856	0.0489612	0.213856	0.758844
sp|Q64522|H2A2B_MOUSE	Q64522	Hist2h2ab	Histone H2A type 2-B OS=Mus musculus GN=Hist2h2ab PE=1 SV=3	95.33	1	sp|Q64522|H2A2B_MOUSE	71437.9	53440	19203.3	19778.8	11890.3	25590.6	53440	19778.8	0.552493	0.36027	-1.43396	0	0	0.0493977	0.214994	0.0493977	0.214994	2.51627
sp|Q6ZQI3|MLEC_MOUSE	Q6ZQI3	Mlec	Malectin OS=Mus musculus GN=Mlec PE=1 SV=2	51.82	1	sp|Q6ZQI3|MLEC_MOUSE	1947.01	1887.15	12291	14191.8	9066.2	10433.8	1947.01	10433.8	1.11431	0.236324	2.42193	0	0	0.0496618	0.215377	0.0496618	0.215377	0.478608
sp|Q62000|MIME_MOUSE	Q62000	Ogn	Mimecan OS=Mus musculus GN=Ogn PE=1 SV=1	415.04	5	sp|Q62000|MIME_MOUSE	149685	181243	213347	274549	264222	210485	181243	264222	0.175452	0.13772	0.543825	0	0	0.0501179	0.215825	0.0501179	0.215825	0.726422
sp|Q9D8W7|OCAD2_MOUSE	Q9D8W7	Ociad2	OCIA domain-containing protein 2 OS=Mus musculus GN=Ociad2 PE=1 SV=1	83.25	2	sp|Q9D8W7|OCAD2_MOUSE	22405.7	15752.7	16281.9	25425.1	28335.3	21529.7	16281.9	25425.1	0.203773	0.13606	0.642984	0	0	0.0501066	0.215825	0.0501066	0.215825	0.723075
sp|Q9CZ42|NNRD_MOUSE	Q9CZ42	Naxd	ATP-dependent (S)-NAD(P)H-hydrate dehydratase OS=Mus musculus GN=Naxd PE=1 SV=1	98.29	3	sp|Q9CZ42|NNRD_MOUSE	37296.8	34572.4	53366.2	53357.6	57688.3	60486.4	37296.8	57688.3	0.243284	0.0628176	0.629229	0	0	0.0503	0.215849	0.0503	0.215849	0.730097
sp|O88544|CSN4_MOUSE	O88544	Cops4	COP9 signalosome complex subunit 4 OS=Mus musculus GN=Cops4 PE=1 SV=1	256.74	5	sp|O88544|CSN4_MOUSE	58664.9	61979.2	75078.2	97204.1	75096.2	90264.9	61979.2	90264.9	0.133032	0.129184	0.542381	0	0	0.0504994	0.215947	0.0504994	0.215947	0.745423
sp|A2AUC9|KLH41_MOUSE	A2AUC9	Klhl41	Kelch-like protein 41 OS=Mus musculus GN=Klhl41 PE=1 SV=1	1212.08	23	sp|A2AUC9|KLH41_MOUSE	1.407e+06	1.17918e+06	1.61838e+06	1.77052e+06	1.95679e+06	1.79985e+06	1.407e+06	1.79985e+06	0.156725	0.0543623	0.355255	0.0133333	0	0.051572	0.216856	0.051572	0.216856	0.760709
sp|P55264|ADK_MOUSE	P55264	Adk	Adenosine kinase OS=Mus musculus GN=Adk PE=1 SV=2	85.2	2	sp|P55264|ADK_MOUSE	12116	6974.15	14797.6	14856.6	17960.4	19114.4	12116	17960.4	0.351957	0.12721	0.567906	0.166667	0	0.0515193	0.216856	0.0515193	0.216856	0.652549
sp|Q8BGQ7|SYAC_MOUSE	Q8BGQ7	Aars	Alanine--tRNA ligase, cytoplasmic OS=Mus musculus GN=Aars PE=1 SV=1	218.99	5	sp|Q8BGQ7|SYAC_MOUSE	13215.6	18064.6	19729.7	22327.4	21829.3	25062.2	18064.6	22327.4	0.199034	0.0754428	0.305651	0	0	0.0513029	0.216856	0.0513029	0.216856	0.736936
sp|Q8BY89|CTL2_MOUSE	Q8BY89	Slc44a2	Choline transporter-like protein 2 OS=Mus musculus GN=Slc44a2 PE=1 SV=2	71.52	2	sp|Q8BY89|CTL2_MOUSE	27164.9	10461.2	13310.4	6030.69	10085.1	9796.47	13310.4	9796.47	0.526284	0.261896	-0.44222	0.166667	0.333333	0.0515986	0.216856	0.0515986	0.216856	1.96573
sp|Q9DBF1|AL7A1_MOUSE	Q9DBF1	Aldh7a1	Alpha-aminoadipic semialdehyde dehydrogenase OS=Mus musculus GN=Aldh7a1 PE=1 SV=4	51.91	1	sp|Q9DBF1|AL7A1_MOUSE	1630.53	1392.8	12072.8	8437.31	11943	11229	1630.53	11229	1.21196	0.17583	2.78381	0	0	0.0511517	0.216856	0.0511517	0.216856	0.477585
sp|Q8CHP8|PGP_MOUSE	Q8CHP8	Pgp	Glycerol-3-phosphate phosphatase OS=Mus musculus GN=Pgp PE=1 SV=1	334.26	6	sp|Q8CHP8|PGP_MOUSE	111344	90572.5	129641	142179	146161	149729	111344	146161	0.176867	0.0258652	0.392534	0	0	0.0519479	0.216969	0.0519479	0.216969	0.756862
sp|Q9D023|MPC2_MOUSE	Q9D023	Mpc2	Mitochondrial pyruvate carrier 2 OS=Mus musculus GN=Mpc2 PE=1 SV=1	174.33	3	sp|Q9D023|MPC2_MOUSE	72517.7	82017.1	104594	114988	118516	110287	82017.1	114988	0.190754	0.0360254	0.487491	0.2	0.133333	0.0519803	0.216969	0.0519803	0.216969	0.75374
sp|P49813|TMOD1_MOUSE	P49813	Tmod1	Tropomodulin-1 OS=Mus musculus GN=Tmod1 PE=1 SV=2	460.18	9	sp|P49813|TMOD1_MOUSE	299394	234462	286548	177331	207124	230321	286548	207124	0.125739	0.129623	-0.46828	0	0	0.0534465	0.217047	0.0534465	0.217047	1.33448
sp|P54728|RD23B_MOUSE	P54728	Rad23b	UV excision repair protein RAD23 homolog B OS=Mus musculus GN=Rad23b PE=1 SV=2	159.35	4	sp|P54728|RD23B_MOUSE	56654	54172.9	56301.1	43259.1	42775.4	46733.7	56301.1	43259.1	0.0240938	0.0487906	-0.380162	0	0	0.0525383	0.217047	0.0525383	0.217047	1.2588
sp|Q3UIU2|NDUB6_MOUSE	Q3UIU2	Ndufb6	NADH dehydrogenase [ubiquinone] 1 beta subcomplex subunit 6 OS=Mus musculus GN=Ndufb6 PE=1 SV=3	107.27	2	sp|Q3UIU2|NDUB6_MOUSE	195614	187768	268654	268379	303685	302459	195614	302459	0.205238	0.0687428	0.628734	0	0	0.0525575	0.217047	0.0525575	0.217047	0.745589
sp|Q9CRB9|MIC19_MOUSE	Q9CRB9	Chchd3	MICOS complex subunit Mic19 OS=Mus musculus GN=Chchd3 PE=1 SV=1	530.85	10	sp|Q9CRB9|MIC19_MOUSE	353539	297465	463786	465894	542137	508883	353539	508883	0.227715	0.0755972	0.525464	0	0	0.0535961	0.217047	0.0535961	0.217047	0.734907
sp|Q9D358|PPAC_MOUSE	Q9D358	Acp1	Low molecular weight phosphotyrosine protein phosphatase OS=Mus musculus GN=Acp1 PE=1 SV=3	271.99	4	sp|Q9D358|PPAC_MOUSE	95920.3	73461.3	117505	123332	128826	140102	95920.3	128826	0.230301	0.0653834	0.425515	0	0.0833333	0.0530354	0.217047	0.0530354	0.217047	0.731369
sp|Q9D6J6|NDUV2_MOUSE	Q9D6J6	Ndufv2	NADH dehydrogenase [ubiquinone] flavoprotein 2, mitochondrial OS=Mus musculus GN=Ndufv2 PE=1 SV=2	476.19	8	sp|Q9D6J6|NDUV2_MOUSE	675795	672297	835490	870358	986985	974423	675795	974423	0.128083	0.0678204	0.527963	0.0740741	0.0740741	0.0535601	0.217047	0.0535601	0.217047	0.771103
sp|Q9D967|MGDP1_MOUSE	Q9D967	Mdp1	Magnesium-dependent phosphatase 1 OS=Mus musculus GN=Mdp1 PE=1 SV=1	219.8	3	sp|Q9D967|MGDP1_MOUSE	32190.4	18057.8	26423.3	32446.2	44256.5	35392.1	26423.3	35392.1	0.278042	0.164521	0.421616	0	0	0.053546	0.217047	0.053546	0.217047	0.683988
sp|Q9DCZ4|MIC26_MOUSE	Q9DCZ4	Apoo	MICOS complex subunit Mic26 OS=Mus musculus GN=Apoo PE=1 SV=2	252.31	5	sp|Q9DCZ4|MIC26_MOUSE	101376	114332	143066	148017	162464	163772	114332	162464	0.178418	0.055306	0.506891	0	0	0.053092	0.217047	0.053092	0.217047	0.756504
sp|Q9Z0X1|AIFM1_MOUSE	Q9Z0X1	Aifm1	Apoptosis-inducing factor 1, mitochondrial OS=Mus musculus GN=Aifm1 PE=1 SV=1	147.27	4	sp|Q9Z0X1|AIFM1_MOUSE	40358	50059.1	46344	51973.2	66444.9	62677.8	46344	62677.8	0.10737	0.124375	0.435572	0	0	0.0529353	0.217047	0.0529353	0.217047	0.755186
sp|Q91VM9|IPYR2_MOUSE	Q91VM9	Ppa2	Inorganic pyrophosphatase 2, mitochondrial OS=Mus musculus GN=Ppa2 PE=1 SV=1	258.49	5	sp|Q91VM9|IPYR2_MOUSE	19531.7	17226.2	25271.5	24923.9	32895.5	27550.8	19531.7	27550.8	0.200374	0.142752	0.496273	0.111111	0.166667	0.0537759	0.217056	0.0537759	0.217056	0.726593
sp|O88844|IDHC_MOUSE	O88844	Idh1	Isocitrate dehydrogenase [NADP] cytoplasmic OS=Mus musculus GN=Idh1 PE=1 SV=2	288.95	7	sp|O88844|IDHC_MOUSE	58479.4	53387.7	88861.6	86998.3	95689.1	95638.1	58479.4	95638.1	0.286667	0.0539257	0.709658	0	0	0.0545151	0.217755	0.0545151	0.217755	0.721201
sp|P26883|FKB1A_MOUSE	P26883	Fkbp1a	Peptidyl-prolyl cis-trans isomerase FKBP1A OS=Mus musculus GN=Fkbp1a PE=1 SV=2	413.69	5	sp|P26883|FKB1A_MOUSE	509048	393839	700652	674349	761691	850468	509048	761691	0.289953	0.115539	0.581403	0.0952381	0.142857	0.0543242	0.217755	0.0543242	0.217755	0.701305
sp|P62908|RS3_MOUSE	P62908	Rps3	40S ribosomal protein S3 OS=Mus musculus GN=Rps3 PE=1 SV=1	220.51	6	sp|P62908|RS3_MOUSE	105631	105453	142358	153055	147751	165196	105631	153055	0.180418	0.0575725	0.535011	0	0	0.0541511	0.217755	0.0541511	0.217755	0.758458
sp|Q9R0Q3|TMED2_MOUSE	Q9R0Q3	Tmed2	Transmembrane emp24 domain-containing protein 2 OS=Mus musculus GN=Tmed2 PE=1 SV=1	48.38	1	sp|Q9R0Q3|TMED2_MOUSE	14988.7	9439	20535.3	20752.7	22312.1	24182.1	14988.7	22312.1	0.370181	0.076599	0.573952	0	0	0.0546612	0.217755	0.0546612	0.217755	0.668625
sp|Q6P1F6|2ABA_MOUSE	Q6P1F6	Ppp2r2a	Serine/threonine-protein phosphatase 2A 55 kDa regulatory subunit B alpha isoform OS=Mus musculus GN=Ppp2r2a PE=1 SV=1	190.83	3	sp|Q6P1F6|2ABA_MOUSE	25778.7	31922.9	39088.1	42550.5	47032.3	40698.9	31922.9	42550.5	0.206464	0.0749859	0.414587	0	0	0.055041	0.217848	0.055041	0.217848	0.742926
sp|Q9CR00|PSMD9_MOUSE	Q9CR00	Psmd9	26S proteasome non-ATPase regulatory subunit 9 OS=Mus musculus GN=Psmd9 PE=1 SV=1	262.96	4	sp|Q9CR00|PSMD9_MOUSE	26393.2	23634	38860.6	37038.7	44020.9	42488.1	26393.2	42488.1	0.273808	0.089107	0.686892	0	0	0.055023	0.217848	0.055023	0.217848	0.719461
sp|O70133|DHX9_MOUSE	O70133	Dhx9	ATP-dependent RNA helicase A OS=Mus musculus GN=Dhx9 PE=1 SV=2	39.25	1	sp|O70133|DHX9_MOUSE	939.615	1476.86	2076.95	1965.14	2942.82	2153.03	1476.86	2153.03	0.37986	0.220424	0.543832	0	0	0.0574958	0.219229	0.0574958	0.219229	0.636374
sp|O88492|PLIN4_MOUSE	O88492	Plin4	Perilipin-4 OS=Mus musculus GN=Plin4 PE=1 SV=2	975.43	16	sp|O88492|PLIN4_MOUSE	204026	182953	266594	268707	311242	289426	204026	289426	0.19968	0.0733972	0.504438	0.0588235	0.0392157	0.0576801	0.219229	0.0576801	0.219229	0.751774
sp|P07310|KCRM_MOUSE	P07310	Ckm	Creatine kinase M-type OS=Mus musculus GN=Ckm PE=1 SV=1	6028.82	36	sp|P07310|KCRM_MOUSE	4.99767e+08	4.16781e+08	5.3197e+08	6.02051e+08	5.9454e+08	6.7333e+08	4.99767e+08	6.02051e+08	0.123086	0.0697631	0.268631	0.00900901	0.00600601	0.0576717	0.219229	0.0576717	0.219229	0.774641
sp|P09103|PDIA1_MOUSE	P09103	P4hb	Protein disulfide-isomerase OS=Mus musculus GN=P4hb PE=1 SV=2	1452.22	23	sp|P09103|PDIA1_MOUSE	801751	741890	1.00875e+06	1.02904e+06	1.12718e+06	1.18402e+06	801751	1.12718e+06	0.164584	0.0704153	0.491495	0.0444444	0.0888889	0.0577874	0.219229	0.0577874	0.219229	0.764132
sp|P14094|AT1B1_MOUSE	P14094	Atp1b1	Sodium/potassium-transporting ATPase subunit beta-1 OS=Mus musculus GN=Atp1b1 PE=1 SV=1	151.08	4	sp|P14094|AT1B1_MOUSE	158271	148729	191579	122880	139651	118201	158271	122880	0.135365	0.0888755	-0.365156	0	0	0.0578603	0.219229	0.0578603	0.219229	1.30953
sp|P14824|ANXA6_MOUSE	P14824	Anxa6	Annexin A6 OS=Mus musculus GN=Anxa6 PE=1 SV=3	2022.19	33	sp|P14824|ANXA6_MOUSE	1.78762e+06	1.42557e+06	2.30238e+06	2.39437e+06	2.54343e+06	2.54439e+06	1.78762e+06	2.54343e+06	0.239657	0.0346166	0.508729	0.0310078	0.0232558	0.0556107	0.219229	0.0556107	0.219229	0.73716
sp|P56395|CYB5_MOUSE	P56395	Cyb5a	Cytochrome b5 OS=Mus musculus GN=Cyb5a PE=1 SV=2	102.93	3	sp|P56395|CYB5_MOUSE	23281.4	32117.3	29472.9	37815	36261.1	36607.1	29472.9	36607.1	0.160302	0.0221111	0.312733	0	0	0.0561016	0.219229	0.0561016	0.219229	0.766798
sp|P62204|CALM_MOUSE	P62204	Calm1	Calmodulin OS=Mus musculus GN=Calm1 PE=1 SV=2	895.04	12	sp|P62204|CALM_MOUSE	946864	747626	998838	1.11291e+06	1.17573e+06	1.20242e+06	946864	1.17573e+06	0.147704	0.039488	0.31233	0	0	0.0580788	0.219229	0.0580788	0.219229	0.771492
sp|P62627|DLRB1_MOUSE	P62627	Dynlrb1	Dynein light chain roadblock-type 1 OS=Mus musculus GN=Dynlrb1 PE=1 SV=3	89.52	2	sp|P62627|DLRB1_MOUSE	17570.9	16099.6	22890.7	25242.2	23452.5	25890.7	17570.9	25242.2	0.189493	0.0507945	0.52265	0	0	0.0565432	0.219229	0.0565432	0.219229	0.758341
sp|P63276|RS17_MOUSE	P63276	Rps17	40S ribosomal protein S17 OS=Mus musculus GN=Rps17 PE=1 SV=2	78.62	2	sp|P63276|RS17_MOUSE	24095.3	24218.1	28054.7	30718.2	31353.3	36014.2	24218.1	31353.3	0.0884407	0.0884471	0.372532	0.166667	0.5	0.0561688	0.219229	0.0561688	0.219229	0.778585
sp|P99029|PRDX5_MOUSE	P99029	Prdx5	Peroxiredoxin-5, mitochondrial OS=Mus musculus GN=Prdx5 PE=1 SV=2	320.97	6	sp|P99029|PRDX5_MOUSE	266452	224074	339359	338663	423832	368118	266452	368118	0.210797	0.114772	0.466291	0	0	0.0559856	0.219229	0.0559856	0.219229	0.734013
sp|Q5XPI3|RN123_MOUSE	Q5XPI3	Rnf123	E3 ubiquitin-protein ligase RNF123 OS=Mus musculus GN=Rnf123 PE=1 SV=1	56.84	1	sp|Q5XPI3|RN123_MOUSE	1466.3	1790.64	2829.4	2947.22	3264.82	2625.1	1790.64	2947.22	0.350984	0.108585	0.718884	0	0	0.0567827	0.219229	0.0567827	0.219229	0.688722
sp|Q99JB8|PACN3_MOUSE	Q99JB8	Pacsin3	Protein kinase C and casein kinase II substrate protein 3 OS=Mus musculus GN=Pacsin3 PE=1 SV=1	815.24	12	sp|Q99JB8|PACN3_MOUSE	553991	517542	803789	409680	427182	490308	553991	427182	0.249257	0.0958679	-0.375014	0.0666667	0.0666667	0.0576402	0.219229	0.0576402	0.219229	1.41302
sp|Q9CQT1|MTNA_MOUSE	Q9CQT1	Mri1	Methylthioribose-1-phosphate isomerase OS=Mus musculus GN=Mri1 PE=1 SV=1	85.59	3	sp|Q9CQT1|MTNA_MOUSE	30646.2	24183.3	30952.2	21603.6	22970	21228.1	30646.2	21603.6	0.133691	0.0417924	-0.504436	0	0	0.0580103	0.219229	0.0580103	0.219229	1.30364
sp|Q9CZW5|TOM70_MOUSE	Q9CZW5	Tomm70	Mitochondrial import receptor subunit TOM70 OS=Mus musculus GN=Tomm70 PE=1 SV=2	68.23	2	sp|Q9CZW5|TOM70_MOUSE	9317.2	7408.39	11501.5	11318.5	15059.6	12801.9	9317.2	12801.9	0.217673	0.144244	0.458394	0	0	0.056375	0.219229	0.056375	0.219229	0.720446
sp|O54962|BAF_MOUSE	O54962	Banf1	Barrier-to-autointegration factor OS=Mus musculus GN=Banf1 PE=1 SV=1	323.83	5	sp|O54962|BAF_MOUSE	431403	413134	491241	362604	324867	360511	431403	360511	0.091757	0.0607134	-0.258993	0	0.0555556	0.0588368	0.22041	0.0588368	0.22041	1.27462
sp|Q8VIJ6|SFPQ_MOUSE	Q8VIJ6	Sfpq	Splicing factor, proline- and glutamine-rich OS=Mus musculus GN=Sfpq PE=1 SV=1	46.9	1	sp|Q8VIJ6|SFPQ_MOUSE	4689.95	331.309	38.1357	38.1357	38.1357	38.1357	331.309	38.1357	1.54478	0	-3.11896	0.333333	1	0.0589321	0.22041	0.0589321	0.22041	44.2227
sp|Q99MR9|PPR3A_MOUSE	Q99MR9	Ppp1r3a	Protein phosphatase 1 regulatory subunit 3A OS=Mus musculus GN=Ppp1r3a PE=1 SV=2	758.21	14	sp|Q99MR9|PPR3A_MOUSE	197507	182587	284388	277675	297507	329465	197507	297507	0.248208	0.0866539	0.59102	0.0416667	0.0208333	0.0585826	0.22041	0.0585826	0.22041	0.734521
sp|P00920|CAH2_MOUSE	P00920	Ca2	Carbonic anhydrase 2 OS=Mus musculus GN=Ca2 PE=1 SV=4	438.98	8	sp|P00920|CAH2_MOUSE	192940	173573	275271	166022	153177	133560	192940	153177	0.252422	0.108323	-0.33295	0.0333333	0	0.060088	0.223367	0.060088	0.223367	1.4175
sp|Q64010|CRK_MOUSE	Q64010	Crk	Adapter molecule crk OS=Mus musculus GN=Crk PE=1 SV=1	45.91	1	sp|Q64010|CRK_MOUSE	1931.79	2166.07	2826.92	2678.34	3425.8	3284.45	2166.07	3284.45	0.201101	0.126882	0.600573	0	0	0.0600383	0.223367	0.0600383	0.223367	0.737574
sp|Q99NB1|ACS2L_MOUSE	Q99NB1	Acss1	Acetyl-coenzyme A synthetase 2-like, mitochondrial OS=Mus musculus GN=Acss1 PE=1 SV=1	89.06	2	sp|Q99NB1|ACS2L_MOUSE	4055.68	5701.9	8830.58	7469.15	11536.5	9915.83	5701.9	9915.83	0.391459	0.212397	0.798291	0	0	0.0609682	0.224647	0.0609682	0.224647	0.642711
sp|Q9D8B4|NDUAB_MOUSE	Q9D8B4	Ndufa11	NADH dehydrogenase [ubiquinone] 1 alpha subcomplex subunit 11 OS=Mus musculus GN=Ndufa11 PE=1 SV=2	91.83	2	sp|Q9D8B4|NDUAB_MOUSE	70354	61548.5	95854.8	92799.3	110209	104714	70354	104714	0.234689	0.0867655	0.573747	0	0	0.0609834	0.224647	0.0609834	0.224647	0.74014
sp|Q9DCT2|NDUS3_MOUSE	Q9DCT2	Ndufs3	NADH dehydrogenase [ubiquinone] iron-sulfur protein 3, mitochondrial OS=Mus musculus GN=Ndufs3 PE=1 SV=2	717.42	11	sp|Q9DCT2|NDUS3_MOUSE	621667	678270	915624	908355	1.02387e+06	1.00676e+06	678270	1.00676e+06	0.211187	0.0636356	0.569781	0	0	0.0609817	0.224647	0.0609817	0.224647	0.753855
sp|P27546|MAP4_MOUSE	P27546	Map4	Microtubule-associated protein 4 OS=Mus musculus GN=Map4 PE=1 SV=3	433.68	9	sp|P27546|MAP4_MOUSE	103660	131010	222911	226861	209847	232919	131010	226861	0.409562	0.0535894	0.792126	0	0	0.0613016	0.225141	0.0613016	0.225141	0.683339
sp|Q8BGH2|SAM50_MOUSE	Q8BGH2	Samm50	Sorting and assembly machinery component 50 homolog OS=Mus musculus GN=Samm50 PE=1 SV=1	188.29	4	sp|Q8BGH2|SAM50_MOUSE	51069.8	46709.8	57107.4	59849.3	66447.9	72922.7	51069.8	66447.9	0.101131	0.0984364	0.379753	0	0	0.0620835	0.22733	0.0620835	0.22733	0.777467
sp|P62082|RS7_MOUSE	P62082	Rps7	40S ribosomal protein S7 OS=Mus musculus GN=Rps7 PE=2 SV=1	187.29	4	sp|P62082|RS7_MOUSE	57137	62651.1	115849	112399	104875	128470	62651.1	112399	0.412791	0.104581	0.843218	0	0	0.0624845	0.228115	0.0624845	0.228115	0.681538
sp|P62631|EF1A2_MOUSE	P62631	Eef1a2	Elongation factor 1-alpha 2 OS=Mus musculus GN=Eef1a2 PE=1 SV=1	1840.89	23	sp|P62631|EF1A2_MOUSE	9.71553e+06	6.93985e+06	6.80561e+06	5.99678e+06	5.60866e+06	5.78097e+06	6.93985e+06	5.78097e+06	0.21005	0.0335552	-0.263593	0.05	0.0833333	0.0627287	0.228325	0.0627287	0.228325	1.34939
sp|Q61425|HCDH_MOUSE	Q61425	Hadh	Hydroxyacyl-coenzyme A dehydrogenase, mitochondrial OS=Mus musculus GN=Hadh PE=1 SV=2	649.88	11	sp|Q61425|HCDH_MOUSE	626803	511337	658202	677664	900947	801036	626803	801036	0.129161	0.141004	0.353857	0.025641	0	0.0639316	0.229966	0.0639316	0.229966	0.754877
sp|Q6ZWX6|IF2A_MOUSE	Q6ZWX6	Eif2s1	Eukaryotic translation initiation factor 2 subunit 1 OS=Mus musculus GN=Eif2s1 PE=1 SV=3	175.38	4	sp|Q6ZWX6|IF2A_MOUSE	68984.1	44766.5	48883.4	33986.4	38803.6	43485.3	48883.4	38803.6	0.23903	0.122544	-0.333152	0	0	0.0638832	0.229966	0.0638832	0.229966	1.3987
sp|Q9CWJ9|PUR9_MOUSE	Q9CWJ9	Atic	Bifunctional purine biosynthesis protein PURH OS=Mus musculus GN=Atic PE=1 SV=2	296.41	6	sp|Q9CWJ9|PUR9_MOUSE	82459.7	55380.7	97766.3	97680.3	109580	124499	82459.7	109580	0.273297	0.121511	0.410228	0.0555556	0	0.0636059	0.229966	0.0636059	0.229966	0.710173
sp|Q9ERS2|NDUAD_MOUSE	Q9ERS2	Ndufa13	NADH dehydrogenase [ubiquinone] 1 alpha subcomplex subunit 13 OS=Mus musculus GN=Ndufa13 PE=1 SV=3	296.55	6	sp|Q9ERS2|NDUAD_MOUSE	253978	270853	320633	346553	360371	364275	270853	360371	0.122966	0.0260791	0.41197	0	0	0.0637824	0.229966	0.0637824	0.229966	0.789269
sp|P47964|RL36_MOUSE	P47964	Rpl36	60S ribosomal protein L36 OS=Mus musculus GN=Rpl36 PE=3 SV=2	71.65	2	sp|P47964|RL36_MOUSE	21279.7	24662.4	33742.6	30741.3	37014.4	44866.5	24662.4	37014.4	0.242639	0.188523	0.585773	0	0	0.0641879	0.230211	0.0641879	0.230211	0.70754
sp|P13707|GPDA_MOUSE	P13707	Gpd1	Glycerol-3-phosphate dehydrogenase [NAD(+)], cytoplasmic OS=Mus musculus GN=Gpd1 PE=1 SV=3	1666.5	23	sp|P13707|GPDA_MOUSE	5.38573e+06	5.3635e+06	6.31005e+06	7.41374e+06	7.39444e+06	6.69738e+06	5.38573e+06	7.39444e+06	0.0949969	0.0569342	0.457299	0.0104167	0.0208333	0.0655232	0.234213	0.0655232	0.234213	0.79325
sp|Q5XKE0|MYPC2_MOUSE	Q5XKE0	Mybpc2	Myosin-binding protein C, fast-type OS=Mus musculus GN=Mybpc2 PE=1 SV=1	8147.45	84	sp|Q5XKE0|MYPC2_MOUSE	6.76127e+07	5.81355e+07	7.46304e+07	7.99367e+07	8.43279e+07	9.18454e+07	6.76127e+07	8.43279e+07	0.123934	0.0705442	0.318716	0.0242826	0.0286976	0.0656868	0.234213	0.0656868	0.234213	0.782393
sp|P25444|RS2_MOUSE	P25444	Rps2	40S ribosomal protein S2 OS=Mus musculus GN=Rps2 PE=1 SV=3	355.14	8	sp|P25444|RS2_MOUSE	102989	100339	135319	127023	152727	181020	102989	152727	0.172536	0.17585	0.568471	0.037037	0	0.0664559	0.236266	0.0664559	0.236266	0.734959
sp|Q60597|ODO1_MOUSE	Q60597	Ogdh	2-oxoglutarate dehydrogenase, mitochondrial OS=Mus musculus GN=Ogdh PE=1 SV=3	2549.6	37	sp|Q60597|ODO1_MOUSE	2.45312e+06	2.09781e+06	3.05393e+06	2.98372e+06	3.51327e+06	3.54088e+06	2.45312e+06	3.51327e+06	0.190647	0.0938475	0.518196	0	0	0.0667493	0.236622	0.0667493	0.236622	0.757616
sp|P45952|ACADM_MOUSE	P45952	Acadm	Medium-chain specific acyl-CoA dehydrogenase, mitochondrial OS=Mus musculus GN=Acadm PE=1 SV=1	663.62	13	sp|P45952|ACADM_MOUSE	401647	410069	660670	558784	768385	765323	410069	765323	0.299873	0.172243	0.900202	0.0222222	0.0444444	0.070137	0.242309	0.070137	0.242309	0.703652
sp|P58771|TPM1_MOUSE	P58771	Tpm1	Tropomyosin alpha-1 chain OS=Mus musculus GN=Tpm1 PE=1 SV=1	5639.43	50	sp|P58771|TPM1_MOUSE	1.99797e+08	1.77806e+08	2.03929e+08	2.37612e+08	2.38236e+08	2.4558e+08	1.99797e+08	2.38236e+08	0.0724401	0.0184276	0.253855	0.0298103	0.0406504	0.069991	0.242309	0.069991	0.242309	0.806084
sp|Q64737|PUR2_MOUSE	Q64737	Gart	Trifunctional purine biosynthetic protein adenosine-3 OS=Mus musculus GN=Gart PE=1 SV=3	77.96	3	sp|Q64737|PUR2_MOUSE	20194.1	9789.84	15583.3	19098.4	24850.8	22248.8	15583.3	22248.8	0.343227	0.130544	0.513729	0	0	0.0699855	0.242309	0.0699855	0.242309	0.688347
sp|Q6P8J7|KCRS_MOUSE	Q6P8J7	Ckmt2	Creatine kinase S-type, mitochondrial OS=Mus musculus GN=Ckmt2 PE=1 SV=1	2405.49	18	sp|Q6P8J7|KCRS_MOUSE	1.07457e+07	8.7535e+06	9.15523e+06	1.10598e+07	1.34681e+07	1.20762e+07	9.15523e+06	1.20762e+07	0.110303	0.0990896	0.399503	0.0238095	0.031746	0.0696702	0.242309	0.0696702	0.242309	0.782821
sp|Q8CG76|ARK72_MOUSE	Q8CG76	Akr7a2	Aflatoxin B1 aldehyde reductase member 2 OS=Mus musculus GN=Akr7a2 PE=1 SV=3	203.04	4	sp|Q8CG76|ARK72_MOUSE	50199.9	45894	69102.5	73948	70590	71870.8	50199.9	71870.8	0.224199	0.0234927	0.51772	0	0	0.0694576	0.242309	0.0694576	0.242309	0.763354
sp|Q8R493|ACHB4_MOUSE	Q8R493	Chrnb4	Neuronal acetylcholine receptor subunit beta-4 OS=Mus musculus GN=Chrnb4 PE=2 SV=1	53.92	1	sp|Q8R493|ACHB4_MOUSE	106903	127583	162889	184284	153109	198672	127583	184284	0.213722	0.130347	0.530491	0	0	0.0691084	0.242309	0.0691084	0.242309	0.741283
sp|Q9D8E6|RL4_MOUSE	Q9D8E6	Rpl4	60S ribosomal protein L4 OS=Mus musculus GN=Rpl4 PE=1 SV=3	164.92	5	sp|Q9D8E6|RL4_MOUSE	56103.5	71941.9	69130.9	89787.2	74392.5	91832.7	69130.9	89787.2	0.128573	0.111717	0.377179	0	0	0.0689327	0.242309	0.0689327	0.242309	0.770183
sp|Q9DCZ1|GMPR1_MOUSE	Q9DCZ1	Gmpr	GMP reductase 1 OS=Mus musculus GN=Gmpr PE=1 SV=1	338.36	6	sp|Q9DCZ1|GMPR1_MOUSE	76898.6	86971.9	155145	145711	144088	167708	86971.9	145711	0.400295	0.0865113	0.744488	0	0	0.0693401	0.242309	0.0693401	0.242309	0.697291
sp|Q9Z2W0|DNPEP_MOUSE	Q9Z2W0	Dnpep	Aspartyl aminopeptidase OS=Mus musculus GN=Dnpep PE=1 SV=2	215.29	4	sp|Q9Z2W0|DNPEP_MOUSE	61865.8	47701.4	86588.3	86892.2	93571.2	88285.5	61865.8	88285.5	0.301	0.0393321	0.513035	0	0	0.069304	0.242309	0.069304	0.242309	0.729884
sp|Q9CQC9|SAR1B_MOUSE	Q9CQC9	Sar1b	GTP-binding protein SAR1b OS=Mus musculus GN=Sar1b PE=1 SV=1	389.01	7	sp|Q9CQC9|SAR1B_MOUSE	209110	191193	244682	279149	248320	297964	209110	279149	0.126634	0.0910906	0.416771	0	0	0.0706108	0.243259	0.0706108	0.243259	0.78139
sp|Q8R010|AIMP2_MOUSE	Q8R010	Aimp2	Aminoacyl tRNA synthase complex-interacting multifunctional protein 2 OS=Mus musculus GN=Aimp2 PE=1 SV=2	39.73	1	sp|Q8R010|AIMP2_MOUSE	22814.6	17251.5	37941.9	51345	31575.4	37966	22814.6	37966	0.411777	0.250364	0.734752	0	0	0.0710148	0.243964	0.0710148	0.243964	0.6453
sp|Q9D1D4|TMEDA_MOUSE	Q9D1D4	Tmed10	Transmembrane emp24 domain-containing protein 10 OS=Mus musculus GN=Tmed10 PE=1 SV=1	204.94	3	sp|Q9D1D4|TMEDA_MOUSE	23260.3	20499.7	36522.4	34566.8	36211.8	39490.8	23260.3	36211.8	0.320085	0.0682001	0.638591	0	0	0.071601	0.245289	0.071601	0.245289	0.728057
sp|O09117|SYPL1_MOUSE	O09117	Sypl1	Synaptophysin-like protein 1 OS=Mus musculus GN=Sypl1 PE=1 SV=2	41.35	1	sp|O09117|SYPL1_MOUSE	5293.49	7423.93	15362.5	13743.6	14335.2	15201.9	7423.93	14335.2	0.566921	0.0508425	0.949307	0	0	0.0721502	0.245649	0.0721502	0.245649	0.648787
sp|P20801|TNNC2_MOUSE	P20801	Tnnc2	Troponin C, skeletal muscle OS=Mus musculus GN=Tnnc2 PE=1 SV=2	2264.95	13	sp|P20801|TNNC2_MOUSE	2.90277e+07	2.52947e+07	4.29509e+07	4.04093e+07	4.37114e+07	4.8142e+07	2.90277e+07	4.37114e+07	0.286986	0.0880082	0.590581	0.025641	0.042735	0.0721116	0.245649	0.0721116	0.245649	0.735455
sp|Q61316|HSP74_MOUSE	Q61316	Hspa4	Heat shock 70 kDa protein 4 OS=Mus musculus GN=Hspa4 PE=1 SV=1	203.81	5	sp|Q61316|HSP74_MOUSE	42813.1	40704.3	52777.4	64038.6	69141.3	49191.5	42813.1	64038.6	0.141937	0.170487	0.580888	0	0	0.0727104	0.245649	0.0727104	0.245649	0.747348
sp|Q61475|DAF1_MOUSE	Q61475	Cd55	Complement decay-accelerating factor, GPI-anchored OS=Mus musculus GN=Cd55 PE=1 SV=2	57.15	1	sp|Q61475|DAF1_MOUSE	11923	9530.65	22156.7	5944.35	10508.3	8627.43	11923	8627.43	0.461352	0.274365	-0.46674	0	0	0.0726612	0.245649	0.0726612	0.245649	1.73884
sp|Q80X50|UBP2L_MOUSE	Q80X50	Ubap2l	Ubiquitin-associated protein 2-like OS=Mus musculus GN=Ubap2l PE=1 SV=1	82.3	2	sp|Q80X50|UBP2L_MOUSE	940.168	1264.31	1701.73	1445.93	2029.59	2268.92	1264.31	2029.59	0.293518	0.221083	0.682841	0.5	0.333333	0.0724077	0.245649	0.0724077	0.245649	0.679997
sp|P35385|HSPB7_MOUSE	P35385	Hspb7	Heat shock protein beta-7 OS=Mus musculus GN=Hspb7 PE=1 SV=3	323.14	6	sp|P35385|HSPB7_MOUSE	162353	143808	208836	114832	156749	95269	162353	114832	0.195143	0.256862	-0.499614	0	0	0.0733232	0.246358	0.0733232	0.246358	1.40384
sp|Q7TMK9|HNRPQ_MOUSE	Q7TMK9	Syncrip	Heterogeneous nuclear ribonucleoprotein Q OS=Mus musculus GN=Syncrip PE=1 SV=2	159.02	4	sp|Q7TMK9|HNRPQ_MOUSE	20143.5	16414.2	26411.8	28019.9	29005.1	26300.1	20143.5	28019.9	0.240699	0.0492894	0.476136	0.0833333	0	0.073312	0.246358	0.073312	0.246358	0.755708
sp|Q62087|PON3_MOUSE	Q62087	Pon3	Serum paraoxonase/lactonase 3 OS=Mus musculus GN=Pon3 PE=1 SV=2	145.94	3	sp|Q62087|PON3_MOUSE	49767.5	45147.3	77322.5	71373.2	87813.9	77000.7	49767.5	77000.7	0.303013	0.10613	0.629666	0	0	0.0735955	0.246595	0.0735955	0.246595	0.729239
sp|Q9D7H3|RTCA_MOUSE	Q9D7H3	RtcA	RNA 3'-terminal phosphate cyclase OS=Mus musculus GN=RtcA PE=1 SV=2	61.73	1	sp|Q9D7H3|RTCA_MOUSE	3503.34	2372.71	6254.46	5445.49	5853.22	7305.61	3503.34	5853.22	0.493744	0.157662	0.740498	0	0	0.0742265	0.24803	0.0742265	0.24803	0.652027
sp|P12970|RL7A_MOUSE	P12970	Rpl7a	60S ribosomal protein L7a OS=Mus musculus GN=Rpl7a PE=1 SV=2	118.08	2	sp|P12970|RL7A_MOUSE	37710.9	38009	45882.4	46722.3	50348.1	58721.8	38009	50348.1	0.114328	0.11851	0.405597	0	0	0.0748976	0.248238	0.0748976	0.248238	0.780542
sp|Q62234|MYOM1_MOUSE	Q62234	Myom1	Myomesin-1 OS=Mus musculus GN=Myom1 PE=1 SV=2	7466.25	102	sp|Q62234|MYOM1_MOUSE	1.85985e+07	1.69081e+07	2.16116e+07	2.31536e+07	2.33434e+07	2.53929e+07	1.85985e+07	2.33434e+07	0.125138	0.0518166	0.327829	0.0136054	0.00453515	0.0748088	0.248238	0.0748088	0.248238	0.794523
sp|Q9CZM2|RL15_MOUSE	Q9CZM2	Rpl15	60S ribosomal protein L15 OS=Mus musculus GN=Rpl15 PE=2 SV=4	148.03	4	sp|Q9CZM2|RL15_MOUSE	34495.9	47652	61124.3	67096.8	59666.3	67992.1	47652	67096.8	0.278794	0.0704032	0.493708	0	0	0.0746365	0.248238	0.0746365	0.248238	0.735653
sp|Q9CQR2|RS21_MOUSE	Q9CQR2	Rps21	40S ribosomal protein S21 OS=Mus musculus GN=Rps21 PE=1 SV=1	173.61	2	sp|Q9CQR2|RS21_MOUSE	40331.8	39479.6	77376.6	65689.6	75337.3	85543.1	40331.8	75337.3	0.41297	0.131456	0.901446	0	0	0.0759198	0.250946	0.0759198	0.250946	0.693772
sp|P18242|CATD_MOUSE	P18242	Ctsd	Cathepsin D OS=Mus musculus GN=Ctsd PE=1 SV=1	299.79	5	sp|P18242|CATD_MOUSE	114728	86946.3	151638	162135	144929	171446	114728	162135	0.27556	0.084343	0.498981	0	0.047619	0.0763004	0.251524	0.0763004	0.251524	0.73836
sp|P58389|PTPA_MOUSE	P58389	Ppp2r4	Serine/threonine-protein phosphatase 2A activator OS=Mus musculus GN=Ppp2r4 PE=1 SV=1	184.71	4	sp|P58389|PTPA_MOUSE	33149	40156.3	58664.3	56368.5	59098	62781.6	40156.3	59098	0.299673	0.0541671	0.557483	0	0	0.077238	0.25393	0.077238	0.25393	0.740371
sp|P68134|ACTS_MOUSE	P68134	Acta1	Actin, alpha skeletal muscle OS=Mus musculus GN=Acta1 PE=1 SV=1	7475.52	29	sp|P68134|ACTS_MOUSE	9.37667e+08	8.22351e+08	1.12736e+09	1.16809e+09	1.18689e+09	1.33206e+09	9.37667e+08	1.18689e+09	0.160014	0.0730127	0.340042	0.011655	0.00699301	0.0777763	0.254596	0.0777763	0.254596	0.783113
sp|Q60864|STIP1_MOUSE	Q60864	Stip1	Stress-induced-phosphoprotein 1 OS=Mus musculus GN=Stip1 PE=1 SV=1	851.37	15	sp|Q60864|STIP1_MOUSE	245099	195288	303689	290821	359673	335829	245099	335829	0.218768	0.106345	0.454358	0.0526316	0.0526316	0.0778568	0.254596	0.0778568	0.254596	0.754395
sp|Q62407|SPEG_MOUSE	Q62407	Speg	Striated muscle-specific serine/threonine-protein kinase OS=Mus musculus GN=Speg PE=1 SV=2	1045.8	19	sp|Q62407|SPEG_MOUSE	172358	154487	158616	191889	209637	195929	158616	195929	0.0578186	0.0467098	0.304796	0.121212	0.0909091	0.0793254	0.256653	0.0793254	0.256653	0.812549
sp|Q8BRK8|AAPK2_MOUSE	Q8BRK8	Prkaa2	5'-AMP-activated protein kinase catalytic subunit alpha-2 OS=Mus musculus GN=Prkaa2 PE=1 SV=3	138.42	4	sp|Q8BRK8|AAPK2_MOUSE	25746.4	35178.3	58822.2	56173.3	53110.3	63681.1	35178.3	56173.3	0.42688	0.0943357	0.675199	0	0	0.0789361	0.256653	0.0789361	0.256653	0.69232
sp|Q8BW74|HLF_MOUSE	Q8BW74	Hlf	Hepatic leukemia factor OS=Mus musculus GN=Hlf PE=2 SV=1	42.21	1	sp|Q8BW74|HLF_MOUSE	31823.8	23732	39919.5	37229	48100.1	44405.8	31823.8	44405.8	0.254319	0.127824	0.480641	0	0	0.0791288	0.256653	0.0791288	0.256653	0.735926
sp|Q8R404|MIC13_MOUSE	Q8R404	Mic13	MICOS complex subunit MIC13 OS=Mus musculus GN=Mic13 PE=1 SV=1	70.96	2	sp|Q8R404|MIC13_MOUSE	70135.6	65102.5	42324.9	35770.9	48076.6	40955	65102.5	40955	0.25037	0.148512	-0.668672	0	0	0.0789235	0.256653	0.0789235	0.256653	1.42275
sp|Q91WD5|NDUS2_MOUSE	Q91WD5	Ndufs2	NADH dehydrogenase [ubiquinone] iron-sulfur protein 2, mitochondrial OS=Mus musculus GN=Ndufs2 PE=1 SV=1	864.09	16	sp|Q91WD5|NDUS2_MOUSE	651457	614527	718726	765581	855533	838815	651457	838815	0.0798566	0.0583477	0.364683	0	0	0.0796239	0.25694	0.0796239	0.25694	0.806816
sp|O09131|GSTO1_MOUSE	O09131	Gsto1	Glutathione S-transferase omega-1 OS=Mus musculus GN=Gsto1 PE=1 SV=2	182.93	5	sp|O09131|GSTO1_MOUSE	57905	46130.1	68549.2	68162.8	81257	74979.3	57905	74979.3	0.194936	0.0875529	0.372805	0	0	0.0805984	0.257282	0.0805984	0.257282	0.769095
sp|P62855|RS26_MOUSE	P62855	Rps26	40S ribosomal protein S26 OS=Mus musculus GN=Rps26 PE=1 SV=3	78.93	2	sp|P62855|RS26_MOUSE	10812.2	17347.3	21626.4	22144.5	20669.1	29646.9	17347.3	22144.5	0.328175	0.199321	0.352236	0	0	0.080266	0.257282	0.080266	0.257282	0.687078
sp|Q9CQH3|NDUB5_MOUSE	Q9CQH3	Ndufb5	NADH dehydrogenase [ubiquinone] 1 beta subcomplex subunit 5, mitochondrial OS=Mus musculus GN=Ndufb5 PE=1 SV=1	199.87	4	sp|Q9CQH3|NDUB5_MOUSE	161724	149488	197128	184528	239706	240211	161724	239706	0.146011	0.144499	0.567733	0	0	0.080782	0.257282	0.080782	0.257282	0.765058
sp|Q9CXZ1|NDUS4_MOUSE	Q9CXZ1	Ndufs4	NADH dehydrogenase [ubiquinone] iron-sulfur protein 4, mitochondrial OS=Mus musculus GN=Ndufs4 PE=1 SV=3	427.32	8	sp|Q9CXZ1|NDUS4_MOUSE	326571	285979	436514	402583	514378	474293	326571	474293	0.222726	0.12213	0.538383	0	0	0.0806885	0.257282	0.0806885	0.257282	0.754042
sp|Q9DC69|NDUA9_MOUSE	Q9DC69	Ndufa9	NADH dehydrogenase [ubiquinone] 1 alpha subcomplex subunit 9, mitochondrial OS=Mus musculus GN=Ndufa9 PE=1 SV=2	433.95	10	sp|Q9DC69|NDUA9_MOUSE	415767	312123	627211	636772	627829	608274	415767	627829	0.35552	0.0233459	0.594597	0.121212	0.0909091	0.0799408	0.257282	0.0799408	0.257282	0.72354
sp|O88543|CSN3_MOUSE	O88543	Cops3	COP9 signalosome complex subunit 3 OS=Mus musculus GN=Cops3 PE=1 SV=3	113.55	2	sp|O88543|CSN3_MOUSE	25415.6	19445.3	33596.2	31935.5	42338.2	33423.7	25415.6	33423.7	0.271645	0.156712	0.395158	0	0	0.0820669	0.260696	0.0820669	0.260696	0.728497
sp|Q9CPY7|AMPL_MOUSE	Q9CPY7	Lap3	Cytosol aminopeptidase OS=Mus musculus GN=Lap3 PE=1 SV=3	180.24	3	sp|Q9CPY7|AMPL_MOUSE	33306	29378.1	45982.9	50327.3	43884	48024.5	33306	48024.5	0.239577	0.068865	0.527989	0	0	0.0823255	0.26084	0.0823255	0.26084	0.763992
sp|O08749|DLDH_MOUSE	O08749	Dld	Dihydrolipoyl dehydrogenase, mitochondrial OS=Mus musculus GN=Dld PE=1 SV=2	982.06	13	sp|O08749|DLDH_MOUSE	1.67289e+06	1.62407e+06	2.13042e+06	2.17834e+06	2.40387e+06	2.25423e+06	1.67289e+06	2.25423e+06	0.154394	0.0503582	0.430289	0.0666667	0.1	0.0826964	0.261338	0.0826964	0.261338	0.79389
sp|P03899|NU3M_MOUSE	P03899	Mtnd3	NADH-ubiquinone oxidoreductase chain 3 OS=Mus musculus GN=Mtnd3 PE=1 SV=3	78.49	1	sp|P03899|NU3M_MOUSE	59589.4	40525.7	79702.2	70120.3	93187.6	90109	59589.4	90109	0.326841	0.148264	0.596616	0	0	0.0853048	0.268195	0.0853048	0.268195	0.709571
sp|P08249|MDHM_MOUSE	P08249	Mdh2	Malate dehydrogenase, mitochondrial OS=Mus musculus GN=Mdh2 PE=1 SV=3	1363.24	19	sp|P08249|MDHM_MOUSE	1.2631e+07	1.07916e+07	1.41393e+07	1.49724e+07	1.69867e+07	1.52357e+07	1.2631e+07	1.52357e+07	0.133903	0.0695974	0.270488	0	0	0.0851374	0.268195	0.0851374	0.268195	0.795892
sp|Q9D7X3|DUS3_MOUSE	Q9D7X3	Dusp3	Dual specificity protein phosphatase 3 OS=Mus musculus GN=Dusp3 PE=1 SV=1	305.63	6	sp|Q9D7X3|DUS3_MOUSE	98056.2	89213.1	121080	132663	125945	128219	98056.2	128219	0.160055	0.026499	0.386931	0	0	0.0864419	0.271073	0.0864419	0.271073	0.797125
sp|P07758|A1AT1_MOUSE	P07758	Serpina1a	Alpha-1-antitrypsin 1-1 OS=Mus musculus GN=Serpina1a PE=1 SV=4	1408.01	13	sp|P07758|A1AT1_MOUSE	3.56108e+06	2.51502e+06	2.31218e+06	2.35601e+06	1.98347e+06	1.83542e+06	2.51502e+06	1.98347e+06	0.239698	0.130323	-0.342543	0.0533333	0.0533333	0.0869561	0.271294	0.0869561	0.271294	1.35845
sp|P63017|HSP7C_MOUSE	P63017	Hspa8	Heat shock cognate 71 kDa protein OS=Mus musculus GN=Hspa8 PE=1 SV=1	2718.13	36	sp|P63017|HSP7C_MOUSE	7.18991e+06	6.28388e+06	8.29442e+06	8.7965e+06	9.05872e+06	9.27435e+06	7.18991e+06	9.05872e+06	0.138767	0.0264622	0.333333	0	0	0.0868036	0.271294	0.0868036	0.271294	0.802379
sp|P62242|RS8_MOUSE	P62242	Rps8	40S ribosomal protein S8 OS=Mus musculus GN=Rps8 PE=1 SV=2	153.78	4	sp|P62242|RS8_MOUSE	52233.9	60240.6	85247.9	85010.8	88632.7	84161.4	60240.6	85010.8	0.261292	0.0276325	0.496909	0	0	0.0882266	0.273861	0.0882266	0.273861	0.766946
sp|Q9CQ54|NDUC2_MOUSE	Q9CQ54	Ndufc2	NADH dehydrogenase [ubiquinone] 1 subunit C2 OS=Mus musculus GN=Ndufc2 PE=1 SV=1	220.63	2	sp|Q9CQ54|NDUC2_MOUSE	152035	177102	207592	207288	235398	235360	177102	235360	0.155513	0.071757	0.41029	0	0	0.0881352	0.273861	0.0881352	0.273861	0.791582
sp|P19096|FAS_MOUSE	P19096	Fasn	Fatty acid synthase OS=Mus musculus GN=Fasn PE=1 SV=2	152.53	3	sp|P19096|FAS_MOUSE	4261.16	10110.8	8087.23	13658	10022.5	9807.75	8087.23	10022.5	0.39682	0.193826	0.309525	0	0.0833333	0.0896802	0.276269	0.0896802	0.276269	0.670659
sp|P32848|PRVA_MOUSE	P32848	Pvalb	Parvalbumin alpha OS=Mus musculus GN=Pvalb PE=1 SV=3	2889.72	22	sp|P32848|PRVA_MOUSE	7.10994e+07	4.98421e+07	7.05503e+07	7.34186e+07	8.29138e+07	9.37462e+07	7.05503e+07	8.29138e+07	0.189838	0.122015	0.23296	0.0350877	0.0584795	0.0895431	0.276269	0.0895431	0.276269	0.765726
sp|P63330|PP2AA_MOUSE	P63330	Ppp2ca	Serine/threonine-protein phosphatase 2A catalytic subunit alpha isoform OS=Mus musculus GN=Ppp2ca PE=1 SV=1	332.57	7	sp|P63330|PP2AA_MOUSE	184713	187786	287450	276337	291414	291252	187786	291252	0.265696	0.030238	0.63318	0	0.0416667	0.0892352	0.276269	0.0892352	0.276269	0.768273
sp|Q7TMF3|NDUAC_MOUSE	Q7TMF3	Ndufa12	NADH dehydrogenase [ubiquinone] 1 alpha subcomplex subunit 12 OS=Mus musculus GN=Ndufa12 PE=1 SV=2	396.3	7	sp|Q7TMF3|NDUAC_MOUSE	220456	203930	209346	244105	264413	262180	209346	262180	0.0398833	0.0433486	0.32467	0	0	0.0905351	0.278202	0.0905351	0.278202	0.822284
sp|Q05816|FABP5_MOUSE	Q05816	Fabp5	Fatty acid-binding protein, epidermal OS=Mus musculus GN=Fabp5 PE=1 SV=3	43	1	sp|Q05816|FABP5_MOUSE	1181.51	3352.96	1603.83	2649.81	2831.64	4073.38	1603.83	2831.64	0.562682	0.243257	0.820117	0	0	0.0908917	0.278598	0.0908917	0.278598	0.642429
sp|Q9WTR5|CAD13_MOUSE	Q9WTR5	Cdh13	Cadherin-13 OS=Mus musculus GN=Cdh13 PE=1 SV=2	490.55	7	sp|Q9WTR5|CAD13_MOUSE	430489	730756	469198	892243	639079	707125	469198	707125	0.300536	0.17559	0.59177	0.0833333	0.0833333	0.091252	0.279003	0.091252	0.279003	0.728381
sp|O08532|CA2D1_MOUSE	O08532	Cacna2d1	Voltage-dependent calcium channel subunit alpha-2/delta-1 OS=Mus musculus GN=Cacna2d1 PE=1 SV=1	1808.71	30	sp|O08532|CA2D1_MOUSE	968750	880434	1.14476e+06	1.18971e+06	1.18233e+06	1.38767e+06	968750	1.18971e+06	0.134836	0.0929444	0.296417	0	0.010101	0.0920576	0.28023	0.0920576	0.28023	0.796322
sp|P50171|DHB8_MOUSE	P50171	Hsd17b8	Estradiol 17-beta-dehydrogenase 8 OS=Mus musculus GN=Hsd17b8 PE=1 SV=2	141.01	3	sp|P50171|DHB8_MOUSE	28313.9	20683.5	22379	18216	19701.9	18023.8	22379	18216	0.168404	0.0492529	-0.296937	0	0	0.0923406	0.28023	0.0923406	0.28023	1.27591
sp|Q9CWZ7|SNAG_MOUSE	Q9CWZ7	Napg	Gamma-soluble NSF attachment protein OS=Mus musculus GN=Napg PE=1 SV=1	113.76	3	sp|Q9CWZ7|SNAG_MOUSE	5494.83	6592.27	11368.4	11116.3	9670.73	11852.3	6592.27	11116.3	0.399423	0.10201	0.753825	0	0	0.0923355	0.28023	0.0923355	0.28023	0.718627
sp|Q8BP67|RL24_MOUSE	Q8BP67	Rpl24	60S ribosomal protein L24 OS=Mus musculus GN=Rpl24 PE=1 SV=2	114.69	2	sp|Q8BP67|RL24_MOUSE	29533.9	39742.4	54314.6	56575.9	53073.6	54726.6	39742.4	54726.6	0.302309	0.0319763	0.461565	0	0	0.0931134	0.280487	0.0931134	0.280487	0.751878
sp|Q9CZB0|C560_MOUSE	Q9CZB0	Sdhc	Succinate dehydrogenase cytochrome b560 subunit, mitochondrial OS=Mus musculus GN=Sdhc PE=1 SV=1	121.19	2	sp|Q9CZB0|C560_MOUSE	73207.9	69680.9	93136	91719.3	109001	97283.8	73207.9	97283.8	0.160752	0.0888059	0.4102	0.222222	0.222222	0.0929564	0.280487	0.0929564	0.280487	0.792019
sp|Q9JIF9|MYOTI_MOUSE	Q9JIF9	Myot	Myotilin OS=Mus musculus GN=Myot PE=1 SV=1	1408.18	23	sp|Q9JIF9|MYOTI_MOUSE	2.3313e+06	1.93045e+06	2.00688e+06	1.62721e+06	1.78191e+06	1.66525e+06	2.00688e+06	1.66525e+06	0.101854	0.0476583	-0.269215	0.045977	0.045977	0.0927589	0.280487	0.0927589	0.280487	1.23535
sp|Q9WUA2|SYFB_MOUSE	Q9WUA2	Farsb	Phenylalanine--tRNA ligase beta subunit OS=Mus musculus GN=Farsb PE=1 SV=2	55.1	2	sp|Q9WUA2|SYFB_MOUSE	4577.83	192.979	1336.03	3372.51	4499.94	4344.11	1336.03	4344.11	1.1174	0.150024	1.70111	0.333333	0	0.0935296	0.281049	0.0935296	0.281049	0.499882
sp|Q8BWA5|KLH31_MOUSE	Q8BWA5	Klhl31	Kelch-like protein 31 OS=Mus musculus GN=Klhl31 PE=1 SV=1	104.09	3	sp|Q8BWA5|KLH31_MOUSE	13606.7	14469	20772.4	18892.3	23166	21569.3	14469	21569.3	0.240255	0.101817	0.576012	0	0	0.0942125	0.282407	0.0942125	0.282407	0.767717
sp|P16125|LDHB_MOUSE	P16125	Ldhb	L-lactate dehydrogenase B chain OS=Mus musculus GN=Ldhb PE=1 SV=2	698.89	11	sp|P16125|LDHB_MOUSE	714921	806206	883175	961122	1.15372e+06	912699	806206	961122	0.105097	0.126333	0.253571	0	0	0.0950953	0.284356	0.0950953	0.284356	0.794145
sp|P10518|HEM2_MOUSE	P10518	Alad	Delta-aminolevulinic acid dehydratase OS=Mus musculus GN=Alad PE=1 SV=1	52.54	1	sp|P10518|HEM2_MOUSE	15202	15304.6	21356.3	21262.6	23152.2	21178.5	15304.6	21262.6	0.20384	0.0510445	0.474349	0	0	0.0970327	0.285739	0.0970327	0.285739	0.790674
sp|P24472|GSTA4_MOUSE	P24472	Gsta4	Glutathione S-transferase A4 OS=Mus musculus GN=Gsta4 PE=1 SV=3	132.29	2	sp|P24472|GSTA4_MOUSE	12474.7	27652.8	22554.7	29402.8	29858.1	28168.7	22554.7	29402.8	0.369678	0.0299935	0.382527	0	0	0.0973519	0.285739	0.0973519	0.285739	0.716945
sp|P35979|RL12_MOUSE	P35979	Rpl12	60S ribosomal protein L12 OS=Mus musculus GN=Rpl12 PE=1 SV=2	341.66	4	sp|P35979|RL12_MOUSE	54734.9	71393.6	96767.3	91128.8	93624.3	113314	71393.6	93624.3	0.284881	0.122312	0.39109	0	0	0.0969193	0.285739	0.0969193	0.285739	0.747804
sp|P47738|ALDH2_MOUSE	P47738	Aldh2	Aldehyde dehydrogenase, mitochondrial OS=Mus musculus GN=Aldh2 PE=1 SV=1	609.29	12	sp|P47738|ALDH2_MOUSE	383610	336373	399942	396180	510771	512073	383610	510771	0.0884342	0.140671	0.413036	0	0	0.0972385	0.285739	0.0972385	0.285739	0.789223
sp|Q02357|ANK1_MOUSE	Q02357	Ank1	Ankyrin-1 OS=Mus musculus GN=Ank1 PE=1 SV=2	70.2	2	sp|Q02357|ANK1_MOUSE	96323.6	104114	171367	161102	151748	187165	104114	161102	0.332928	0.110118	0.629806	0	0	0.0978386	0.285739	0.0978386	0.285739	0.743587
sp|Q8BKZ9|ODPX_MOUSE	Q8BKZ9	Pdhx	Pyruvate dehydrogenase protein X component, mitochondrial OS=Mus musculus GN=Pdhx PE=1 SV=1	562.19	12	sp|Q8BKZ9|ODPX_MOUSE	223669	193255	273387	264666	323256	289051	223669	289051	0.175797	0.100681	0.369962	0	0.025641	0.0981278	0.285739	0.0981278	0.285739	0.787151
sp|Q91WQ3|SYYC_MOUSE	Q91WQ3	Yars	Tyrosine--tRNA ligase, cytoplasmic OS=Mus musculus GN=Yars PE=1 SV=3	157.02	4	sp|Q91WQ3|SYYC_MOUSE	32854	24421	39045.9	41145	39724.2	42949.6	32854	41145	0.228642	0.039166	0.324648	0	0	0.0978449	0.285739	0.0978449	0.285739	0.777918
sp|Q9CQ45|NENF_MOUSE	Q9CQ45	Nenf	Neudesin OS=Mus musculus GN=Nenf PE=1 SV=1	63.3	1	sp|Q9CQ45|NENF_MOUSE	277.703	274.353	1106.48	755.954	753.28	1344.8	277.703	755.954	0.867265	0.358172	1.44476	0	0	0.0961969	0.285739	0.0961969	0.285739	0.581118
sp|Q9DB73|NB5R1_MOUSE	Q9DB73	Cyb5r1	NADH-cytochrome b5 reductase 1 OS=Mus musculus GN=Cyb5r1 PE=1 SV=1	156.42	4	sp|Q9DB73|NB5R1_MOUSE	44815.9	40849.6	36561	32332.4	35657.9	30782.6	40849.6	32332.4	0.101332	0.075658	-0.337342	0	0	0.0972203	0.285739	0.0972203	0.285739	1.23745
sp|Q9JHW2|NIT2_MOUSE	Q9JHW2	Nit2	Omega-amidase NIT2 OS=Mus musculus GN=Nit2 PE=1 SV=1	188.51	4	sp|Q9JHW2|NIT2_MOUSE	39582.8	40530.9	69177.3	70197.7	66093.4	62434.8	40530.9	66093.4	0.337985	0.058627	0.705483	0	0	0.0979873	0.285739	0.0979873	0.285739	0.751241
sp|Q9QYR9|ACOT2_MOUSE	Q9QYR9	Acot2	Acyl-coenzyme A thioesterase 2, mitochondrial OS=Mus musculus GN=Acot2 PE=1 SV=2	249.05	5	sp|Q9QYR9|ACOT2_MOUSE	61792.3	73037.6	95483.9	83002.3	121374	105903	73037.6	105903	0.223434	0.186659	0.536035	0	0	0.0966307	0.285739	0.0966307	0.285739	0.742278
sp|P04925|PRIO_MOUSE	P04925	Prnp	Major prion protein OS=Mus musculus GN=Prnp PE=1 SV=2	66.71	1	sp|P04925|PRIO_MOUSE	8874.25	9611.27	11355.5	12874.9	13108.8	11168.4	9611.27	12874.9	0.128101	0.0855301	0.421759	0	0	0.098586	0.286391	0.098586	0.286391	0.803211
sp|P56392|CX7A1_MOUSE	P56392	Cox7a1	Cytochrome c oxidase subunit 7A1, mitochondrial OS=Mus musculus GN=Cox7a1 PE=1 SV=1	152.31	2	sp|P56392|CX7A1_MOUSE	557770	474195	676784	679937	768187	701213	557770	701213	0.178745	0.0642819	0.330183	0	0	0.0995206	0.28787	0.0995206	0.28787	0.795012
sp|Q91VJ2|PRDBP_MOUSE	Q91VJ2	Prkcdbp	Protein kinase C delta-binding protein OS=Mus musculus GN=Prkcdbp PE=1 SV=1	52.16	1	sp|Q91VJ2|PRDBP_MOUSE	5049.07	7090.61	6921.78	5760.63	4682.58	3872.66	6921.78	4682.58	0.178332	0.198483	-0.563839	0	0	0.0995658	0.28787	0.0995658	0.28787	1.33149
sp|A2BIM8|MUP18_MOUSE	A2BIM8	Mup18	Major urinary protein 18 OS=Mus musculus GN=Mup18 PE=3 SV=1	39.92	1	sp|A2BIM8|MUP18_MOUSE	5552.94	2149.31	348.871	2799.72	38.1357	38.1357	2149.31	38.1357	0.984784	1.66315	-5.81659	0	0.666667	0.100331	0.288425	0.100331	0.288425	2.79943
sp|P50516|VATA_MOUSE	P50516	Atp6v1a	V-type proton ATPase catalytic subunit A OS=Mus musculus GN=Atp6v1a PE=1 SV=2	70.02	2	sp|P50516|VATA_MOUSE	3951.7	1912.34	1510.93	1637.32	1511.23	1118.18	1912.34	1511.23	0.532387	0.190381	-0.339618	0.166667	0.333333	0.100465	0.288425	0.100465	0.288425	1.72849
sp|Q60865|CAPR1_MOUSE	Q60865	Caprin1	Caprin-1 OS=Mus musculus GN=Caprin1 PE=1 SV=2	41.18	1	sp|Q60865|CAPR1_MOUSE	2381.83	1956.64	5360.75	3572.18	5719.64	5809.21	2381.83	5719.64	0.57371	0.251602	1.26386	0	0	0.100067	0.288425	0.100067	0.288425	0.642288
sp|P68040|RACK1_MOUSE	P68040	Rack1	Receptor of activated protein C kinase 1 OS=Mus musculus GN=Rack1 PE=1 SV=3	473.88	7	sp|P68040|RACK1_MOUSE	162719	170474	188040	202601	205971	226092	170474	205971	0.0746689	0.0600408	0.272894	0	0	0.100755	0.288579	0.100755	0.288579	0.821274
sp|Q8VDQ8|SIR2_MOUSE	Q8VDQ8	Sirt2	NAD-dependent protein deacetylase sirtuin-2 OS=Mus musculus GN=Sirt2 PE=1 SV=2	91.28	2	sp|Q8VDQ8|SIR2_MOUSE	23986.9	20440.7	22156	18878.9	18529.5	17185.8	22156	18529.5	0.0799026	0.0491178	-0.257872	0	0	0.10105	0.288747	0.10105	0.288747	1.21961
sp|P03930|ATP8_MOUSE	P03930	Mtatp8	ATP synthase protein 8 OS=Mus musculus GN=Mtatp8 PE=1 SV=1	108.63	3	sp|P03930|ATP8_MOUSE	312887	369594	521925	493327	549128	516258	369594	516258	0.269269	0.053982	0.482153	0	0	0.102403	0.289558	0.102403	0.289558	0.772692
sp|P63328|PP2BA_MOUSE	P63328	Ppp3ca	Serine/threonine-protein phosphatase 2B catalytic subunit alpha isoform OS=Mus musculus GN=Ppp3ca PE=1 SV=1	270.48	7	sp|P63328|PP2BA_MOUSE	98926.1	91532.8	132729	124826	133721	155270	98926.1	133721	0.203878	0.113486	0.434806	0	0	0.1022	0.289558	0.1022	0.289558	0.780992
sp|P68037|UB2L3_MOUSE	P68037	Ube2l3	Ubiquitin-conjugating enzyme E2 L3 OS=Mus musculus GN=Ube2l3 PE=1 SV=1	459.39	6	sp|P68037|UB2L3_MOUSE	484023	477416	677677	646534	700287	720912	484023	700287	0.208212	0.0557118	0.53287	0	0	0.102951	0.289558	0.102951	0.289558	0.792712
sp|Q3UGR5|HDHD2_MOUSE	Q3UGR5	Hdhd2	Haloacid dehalogenase-like hydrolase domain-containing protein 2 OS=Mus musculus GN=Hdhd2 PE=1 SV=2	147.23	3	sp|Q3UGR5|HDHD2_MOUSE	64207	62314.9	102010	93030.2	105394	99509.7	64207	99509.7	0.293941	0.0622717	0.632106	0	0	0.102438	0.289558	0.102438	0.289558	0.767055
sp|Q6ZWY3|RS27L_MOUSE	Q6ZWY3	Rps27l	40S ribosomal protein S27-like OS=Mus musculus GN=Rps27l PE=1 SV=3	106.25	3	sp|Q6ZWY3|RS27L_MOUSE	36073.8	40257.3	63867.6	57593.2	63777.3	63497.9	40257.3	63497.9	0.320668	0.0566763	0.657458	0	0	0.10172	0.289558	0.10172	0.289558	0.758371
sp|Q7TSQ8|PDPR_MOUSE	Q7TSQ8	Pdpr	Pyruvate dehydrogenase phosphatase regulatory subunit, mitochondrial OS=Mus musculus GN=Pdpr PE=1 SV=1	71.88	2	sp|Q7TSQ8|PDPR_MOUSE	17025	15025	25635.7	21637.3	28278	27191.9	17025	27191.9	0.293215	0.13859	0.675519	0	0	0.102613	0.289558	0.102613	0.289558	0.748123
sp|Q8C0M9|ASGL1_MOUSE	Q8C0M9	Asrgl1	Isoaspartyl peptidase/L-asparaginase OS=Mus musculus GN=Asrgl1 PE=1 SV=1	300.41	4	sp|Q8C0M9|ASGL1_MOUSE	67299.5	58338	86264.9	89345.7	81749.7	98743.4	67299.5	89345.7	0.20187	0.0946427	0.408803	0	0	0.102991	0.289558	0.102991	0.289558	0.785293
sp|Q9ERP3|TRI54_MOUSE	Q9ERP3	Trim54	Tripartite motif-containing protein 54 OS=Mus musculus GN=Trim54 PE=1 SV=1	48.39	2	sp|Q9ERP3|TRI54_MOUSE	12730.9	12614.8	6979.49	10706.8	4326.27	5390.25	12614.8	5390.25	0.30511	0.50212	-1.22669	0	0	0.103603	0.29061	0.103603	0.29061	1.58276
sp|Q8C878|UBA3_MOUSE	Q8C878	Uba3	NEDD8-activating enzyme E1 catalytic subunit OS=Mus musculus GN=Uba3 PE=1 SV=2	50.74	1	sp|Q8C878|UBA3_MOUSE	3097.37	2251.12	3946.82	4251.06	4721.77	3498.88	3097.37	4251.06	0.273639	0.148373	0.456779	0	0	0.104061	0.291228	0.104061	0.291228	0.745311
sp|O88990|ACTN3_MOUSE	O88990	Actn3	Alpha-actinin-3 OS=Mus musculus GN=Actn3 PE=2 SV=1	8678.25	68	sp|O88990|ACTN3_MOUSE	1.04158e+08	8.27138e+07	1.14341e+08	1.14613e+08	1.24664e+08	1.40525e+08	1.04158e+08	1.24664e+08	0.160791	0.103191	0.25927	0.0106838	0.0128205	0.10513	0.293547	0.10513	0.293547	0.793077
sp|Q3UM45|PP1R7_MOUSE	Q3UM45	Ppp1r7	Protein phosphatase 1 regulatory subunit 7 OS=Mus musculus GN=Ppp1r7 PE=1 SV=2	191.56	3	sp|Q3UM45|PP1R7_MOUSE	15056.4	12721.6	13244.3	18348.7	15729.6	16148.6	13244.3	16148.6	0.0896066	0.0840289	0.286042	0	0	0.106036	0.295402	0.106036	0.295402	0.816739
sp|Q9Z172|SUMO3_MOUSE	Q9Z172	Sumo3	Small ubiquitin-related modifier 3 OS=Mus musculus GN=Sumo3 PE=1 SV=1	49.6	1	sp|Q9Z172|SUMO3_MOUSE	55155.8	42345.3	74135.6	38726	41155.3	45384.2	55155.8	41155.3	0.279566	0.0806942	-0.422434	0	0	0.106988	0.296704	0.106988	0.296704	1.37018
sp|Q9Z1Z0|USO1_MOUSE	Q9Z1Z0	Uso1	General vesicular transport factor p115 OS=Mus musculus GN=Uso1 PE=1 SV=2	117.4	3	sp|Q9Z1Z0|USO1_MOUSE	7080.23	10567.5	18275.5	11616.9	24772.5	23569.7	10567.5	23569.7	0.478414	0.363903	1.1573	0.333333	0	0.106802	0.296704	0.106802	0.296704	0.599129
sp|Q93092|TALDO_MOUSE	Q93092	Taldo1	Transaldolase OS=Mus musculus GN=Taldo1 PE=1 SV=2	90.92	2	sp|Q93092|TALDO_MOUSE	18503	9420.15	21155.3	19153.6	24921.1	26223.7	18503	24921.1	0.376188	0.160573	0.429605	0	0	0.107528	0.297525	0.107528	0.297525	0.698146
sp|P08113|ENPL_MOUSE	P08113	Hsp90b1	Endoplasmin OS=Mus musculus GN=Hsp90b1 PE=1 SV=2	212.14	5	sp|P08113|ENPL_MOUSE	33812.6	37514.1	39525.7	31630.9	29776.3	30173.1	37514.1	30173.1	0.0784265	0.031989	-0.31417	0.0666667	0	0.109209	0.301496	0.109209	0.301496	1.21044
sp|Q9DCN2|NB5R3_MOUSE	Q9DCN2	Cyb5r3	NADH-cytochrome b5 reductase 3 OS=Mus musculus GN=Cyb5r3 PE=1 SV=3	97.24	2	sp|Q9DCN2|NB5R3_MOUSE	29907.6	21695	32709.4	16884.9	18577.2	26744.9	29907.6	18577.2	0.203686	0.254271	-0.686981	0	0	0.109696	0.302157	0.109696	0.302157	1.35535
sp|Q9QZ57|HSPB3_MOUSE	Q9QZ57	Hspb3	Heat shock protein beta-3 OS=Mus musculus GN=Hspb3 PE=2 SV=1	92.74	3	sp|Q9QZ57|HSPB3_MOUSE	84915.1	71697.4	49618.3	51693.6	52369.4	48261.2	71697.4	51693.6	0.259411	0.0433854	-0.471935	0	0	0.110582	0.303914	0.110582	0.303914	1.35389
sp|P62301|RS13_MOUSE	P62301	Rps13	40S ribosomal protein S13 OS=Mus musculus GN=Rps13 PE=1 SV=2	56.54	2	sp|P62301|RS13_MOUSE	32995.7	33758.4	45505.3	47432.6	42659.1	50634.8	33758.4	47432.6	0.187404	0.0855614	0.49063	0	0	0.110841	0.303942	0.110841	0.303942	0.797714
sp|Q922D8|C1TC_MOUSE	Q922D8	Mthfd1	C-1-tetrahydrofolate synthase, cytoplasmic OS=Mus musculus GN=Mthfd1 PE=1 SV=4	332.18	7	sp|Q922D8|C1TC_MOUSE	40854.8	40760.2	58380.5	57345.5	62016.5	56206.5	40854.8	57345.5	0.217419	0.0526073	0.489174	0	0	0.112951	0.308793	0.112951	0.308793	0.797384
sp|Q99LY9|NDUS5_MOUSE	Q99LY9	Ndufs5	NADH dehydrogenase [ubiquinone] iron-sulfur protein 5 OS=Mus musculus GN=Ndufs5 PE=1 SV=3	290.17	4	sp|Q99LY9|NDUS5_MOUSE	139459	114125	185789	164749	205676	198233	139459	198233	0.248131	0.115009	0.507354	0	0.0555556	0.113115	0.308793	0.113115	0.308793	0.772649
sp|Q6NSR8|PEPL1_MOUSE	Q6NSR8	Npepl1	Probable aminopeptidase NPEPL1 OS=Mus musculus GN=Npepl1 PE=1 SV=1	100.07	2	sp|Q6NSR8|PEPL1_MOUSE	1862.72	2436.07	2371.24	3093.03	6176.68	2208.35	2371.24	3093.03	0.141224	0.544492	0.383379	0	0	0.113415	0.308925	0.113415	0.308925	0.581111
sp|P00397|COX1_MOUSE	P00397	Mtco1	Cytochrome c oxidase subunit 1 OS=Mus musculus GN=Mtco1 PE=1 SV=2	97.15	2	sp|P00397|COX1_MOUSE	282017	150075	212989	243062	314631	306261	212989	306261	0.306912	0.135869	0.523984	0	0	0.114486	0.309711	0.114486	0.309711	0.746661
sp|P14148|RL7_MOUSE	P14148	Rpl7	60S ribosomal protein L7 OS=Mus musculus GN=Rpl7 PE=1 SV=2	102.04	3	sp|P14148|RL7_MOUSE	20251.2	57558.3	34366.9	94002.2	41185.5	53119	34366.9	53119	0.50376	0.441287	0.62821	0	0	0.114582	0.309711	0.114582	0.309711	0.595711
sp|Q3UV70|PDP1_MOUSE	Q3UV70	Pdp1	[Pyruvate dehydrogenase [acetyl-transferring]]-phosphatase 1, mitochondrial OS=Mus musculus GN=Pdp1 PE=1 SV=1	80.14	2	sp|Q3UV70|PDP1_MOUSE	1532.71	11770.4	19646.6	18492.4	20837	21895.5	11770.4	20837	0.826949	0.085337	0.82399	0	0	0.114	0.309711	0.114	0.309711	0.538174
sp|Q60605|MYL6_MOUSE	Q60605	Myl6	Myosin light polypeptide 6 OS=Mus musculus GN=Myl6 PE=1 SV=3	275.14	5	sp|Q60605|MYL6_MOUSE	161891	140629	160447	116526	143395	118443	160447	118443	0.0769863	0.118855	-0.4379	0.111111	0.166667	0.114717	0.309711	0.114717	0.309711	1.2236
sp|Q3MI48|JSPR1_MOUSE	Q3MI48	Jsrp1	Junctional sarcoplasmic reticulum protein 1 OS=Mus musculus GN=Jsrp1 PE=1 SV=2	334.26	7	sp|Q3MI48|JSPR1_MOUSE	211097	138837	234572	237898	263075	252410	211097	252410	0.256094	0.0503224	0.257863	0	0	0.115299	0.310595	0.115299	0.310595	0.775842
sp|Q91W90|TXND5_MOUSE	Q91W90	Txndc5	Thioredoxin domain-containing protein 5 OS=Mus musculus GN=Txndc5 PE=1 SV=2	88.67	1	sp|Q91W90|TXND5_MOUSE	5523.79	305.221	7649.18	6426.52	11982	10895.5	5523.79	10895.5	0.841134	0.301429	0.979999	0.333333	0	0.116213	0.312371	0.116213	0.312371	0.459944
sp|P10630|IF4A2_MOUSE	P10630	Eif4a2	Eukaryotic initiation factor 4A-II OS=Mus musculus GN=Eif4a2 PE=1 SV=2	690.28	10	sp|P10630|IF4A2_MOUSE	242120	187062	269126	276889	286205	303616	242120	286205	0.179678	0.0469572	0.241328	0.0277778	0.111111	0.117053	0.313252	0.117053	0.313252	0.805699
sp|Q8VDQ1|PTGR2_MOUSE	Q8VDQ1	Ptgr2	Prostaglandin reductase 2 OS=Mus musculus GN=Ptgr2 PE=1 SV=2	108.48	4	sp|Q8VDQ1|PTGR2_MOUSE	30404.2	26920.1	44021.9	41670.6	45656.9	41770.3	30404.2	41770.3	0.267522	0.0528264	0.458206	0	0	0.117041	0.313252	0.117041	0.313252	0.785035
sp|O88952|LIN7C_MOUSE	O88952	Lin7c	Protein lin-7 homolog C OS=Mus musculus GN=Lin7c PE=1 SV=2	48.69	1	sp|O88952|LIN7C_MOUSE	2503.35	2120.26	3983.09	3045.88	4528.86	4312.37	2503.35	4312.37	0.342901	0.202165	0.784622	0	0	0.117365	0.313401	0.117365	0.313401	0.724036
sp|O35381|AN32A_MOUSE	O35381	Anp32a	Acidic leucine-rich nuclear phosphoprotein 32 family member A OS=Mus musculus GN=Anp32a PE=1 SV=1	157.14	3	sp|O35381|AN32A_MOUSE	25870.8	25443	42375.2	37754.9	42047.8	41021.7	25870.8	41021.7	0.30915	0.0556627	0.66506	0	0	0.118231	0.314341	0.118231	0.314341	0.775415
sp|P62259|1433E_MOUSE	P62259	Ywhae	14-3-3 protein epsilon OS=Mus musculus GN=Ywhae PE=1 SV=1	959.64	13	sp|P62259|1433E_MOUSE	1.58077e+06	1.31056e+06	2.43393e+06	2.06819e+06	2.40523e+06	2.54905e+06	1.58077e+06	2.40523e+06	0.330323	0.105439	0.605549	0.0350877	0.0701754	0.118193	0.314341	0.118193	0.314341	0.758317
sp|P43023|CX6A2_MOUSE	P43023	Cox6a2	Cytochrome c oxidase subunit 6A2, mitochondrial OS=Mus musculus GN=Cox6a2 PE=1 SV=2	82.57	2	sp|P43023|CX6A2_MOUSE	203914	165797	93225.8	101420	110839	96257.2	165797	101420	0.364395	0.0718985	-0.709077	0	0	0.118824	0.315233	0.118824	0.315233	1.50052
sp|Q8R1I1|QCR9_MOUSE	Q8R1I1	Uqcr10	Cytochrome b-c1 complex subunit 9 OS=Mus musculus GN=Uqcr10 PE=1 SV=1	157.99	2	sp|Q8R1I1|QCR9_MOUSE	202033	202561	225856	242547	282906	239072	202561	242547	0.0647359	0.0956141	0.259911	0	0	0.119514	0.316376	0.119514	0.316376	0.824629
sp|P12787|COX5A_MOUSE	P12787	Cox5a	Cytochrome c oxidase subunit 5A, mitochondrial OS=Mus musculus GN=Cox5a PE=1 SV=2	363.2	5	sp|P12787|COX5A_MOUSE	2.97128e+06	2.508e+06	2.5971e+06	3.02848e+06	3.62532e+06	3.17615e+06	2.5971e+06	3.17615e+06	0.0913121	0.0948696	0.290378	0	0	0.120771	0.31868	0.120771	0.31868	0.821609
sp|Q8R3Z5|CACB1_MOUSE	Q8R3Z5	Cacnb1	Voltage-dependent L-type calcium channel subunit beta-1 OS=Mus musculus GN=Cacnb1 PE=1 SV=1	626.97	10	sp|Q8R3Z5|CACB1_MOUSE	270799	243310	352607	325744	363770	396975	270799	363770	0.19679	0.0984166	0.425806	0	0	0.120905	0.31868	0.120905	0.31868	0.797721
sp|O35367|KERA_MOUSE	O35367	Kera	Keratocan OS=Mus musculus GN=Kera PE=2 SV=1	314.4	7	sp|O35367|KERA_MOUSE	120297	159902	171254	225123	159371	198421	159902	198421	0.177772	0.170188	0.311375	0	0	0.121605	0.319835	0.121605	0.319835	0.774476
sp|Q3UPR9|SBSPO_MOUSE	Q3UPR9	Sbspon	Somatomedin-B and thrombospondin type-1 domain-containing protein OS=Mus musculus GN=Sbspon PE=2 SV=1	39.58	1	sp|Q3UPR9|SBSPO_MOUSE	17983.4	832.282	2244.91	351.535	1899.43	879.492	2244.91	879.492	1.35618	0.754078	-1.35192	0.333333	0	0.121904	0.319932	0.121904	0.319932	6.72764
sp|P63028|TCTP_MOUSE	P63028	Tpt1	Translationally-controlled tumor protein OS=Mus musculus GN=Tpt1 PE=1 SV=1	400.86	8	sp|P63028|TCTP_MOUSE	898587	841641	1.11951e+06	1.11027e+06	1.10993e+06	1.30704e+06	898587	1.11027e+06	0.153978	0.0967048	0.305181	0.0740741	0.111111	0.123575	0.322166	0.123575	0.322166	0.810758
sp|Q8QZR5|ALAT1_MOUSE	Q8QZR5	Gpt	Alanine aminotransferase 1 OS=Mus musculus GN=Gpt PE=1 SV=3	61.86	1	sp|Q8QZR5|ALAT1_MOUSE	3584.25	2809.47	6086.07	4732.59	6637.09	5799.2	3584.25	5799.2	0.411661	0.16679	0.694183	0	0	0.123682	0.322166	0.123682	0.322166	0.726885
sp|Q8R016|BLMH_MOUSE	Q8R016	Blmh	Bleomycin hydrolase OS=Mus musculus GN=Blmh PE=1 SV=1	146.79	2	sp|Q8R016|BLMH_MOUSE	14968.9	17274.2	33022.2	28695.5	30102.2	28969.2	17274.2	28969.2	0.45164	0.0254926	0.745902	0	0	0.123182	0.322166	0.123182	0.322166	0.743621
sp|Q924M7|MPI_MOUSE	Q924M7	Mpi	Mannose-6-phosphate isomerase OS=Mus musculus GN=Mpi PE=1 SV=1	516.2	7	sp|Q924M7|MPI_MOUSE	127793	121385	190677	163640	204737	195681	127793	195681	0.261152	0.114846	0.61469	0	0	0.123809	0.322166	0.123809	0.322166	0.779806
sp|Q9QZF2|GPC1_MOUSE	Q9QZF2	Gpc1	Glypican-1 OS=Mus musculus GN=Gpc1 PE=1 SV=1	181.62	4	sp|Q9QZF2|GPC1_MOUSE	26418.2	21286.7	32113.6	19182.1	18124.5	24194.4	26418.2	19182.1	0.203558	0.158173	-0.461772	0	0	0.124459	0.32317	0.124459	0.32317	1.29784
sp|P14685|PSMD3_MOUSE	P14685	Psmd3	26S proteasome non-ATPase regulatory subunit 3 OS=Mus musculus GN=Psmd3 PE=1 SV=3	128.5	3	sp|P14685|PSMD3_MOUSE	12543.5	12277	31345.8	29755.1	22907.7	26428.3	12543.5	26428.3	0.583977	0.129883	1.07515	0	0	0.127928	0.330261	0.127928	0.330261	0.710146
sp|Q3TJD7|PDLI7_MOUSE	Q3TJD7	Pdlim7	PDZ and LIM domain protein 7 OS=Mus musculus GN=Pdlim7 PE=1 SV=1	824.85	9	sp|Q3TJD7|PDLI7_MOUSE	3.3672e+06	2.76692e+06	3.97502e+06	4.05149e+06	3.94044e+06	4.48105e+06	3.3672e+06	4.05149e+06	0.17926	0.068672	0.266901	0	0	0.127768	0.330261	0.127768	0.330261	0.810483
sp|Q9JK42|PDK2_MOUSE	Q9JK42	Pdk2	[Pyruvate dehydrogenase (acetyl-transferring)] kinase isozyme 2, mitochondrial OS=Mus musculus GN=Pdk2 PE=1 SV=2	64.57	2	sp|Q9JK42|PDK2_MOUSE	15826.6	18307.5	29262	26938.7	32043.3	24592.5	18307.5	26938.7	0.338312	0.136748	0.557249	0	0	0.128	0.330261	0.128	0.330261	0.758557
sp|Q9CYT6|CAP2_MOUSE	Q9CYT6	Cap2	Adenylyl cyclase-associated protein 2 OS=Mus musculus GN=Cap2 PE=1 SV=1	173.21	3	sp|Q9CYT6|CAP2_MOUSE	57358.3	54474	73303.5	76703.4	68180.2	84039.9	57358.3	76703.4	0.164339	0.104016	0.419288	0	0	0.128635	0.331201	0.128635	0.331201	0.808724
sp|P18572|BASI_MOUSE	P18572	Bsg	Basigin OS=Mus musculus GN=Bsg PE=1 SV=2	517.33	8	sp|P18572|BASI_MOUSE	308556	303035	397865	383103	424728	421965	308556	421965	0.158188	0.0567782	0.451589	0	0.0277778	0.129619	0.331641	0.129619	0.331641	0.820832
sp|P63325|RS10_MOUSE	P63325	Rps10	40S ribosomal protein S10 OS=Mus musculus GN=Rps10 PE=1 SV=1	127.09	4	sp|P63325|RS10_MOUSE	51574.1	52613.7	80825	67266.3	79397.2	95157.3	52613.7	79397.2	0.269106	0.173494	0.593648	0.0833333	0.0833333	0.129282	0.331641	0.129282	0.331641	0.765082
sp|Q9JII6|AK1A1_MOUSE	Q9JII6	Akr1a1	Alcohol dehydrogenase [NADP(+)] OS=Mus musculus GN=Akr1a1 PE=1 SV=3	83.72	2	sp|Q9JII6|AK1A1_MOUSE	21646.4	26631.1	47556.9	46052.4	39593.8	42518.7	26631.1	42518.7	0.430375	0.0757014	0.674982	0	0	0.129609	0.331641	0.129609	0.331641	0.747743
sp|Q00898|A1AT5_MOUSE	Q00898	Serpina1e	Alpha-1-antitrypsin 1-5 OS=Mus musculus GN=Serpina1e PE=1 SV=1	125.94	2	sp|Q00898|A1AT5_MOUSE	65491.2	18688.1	45934.6	47279.6	66491.3	98907.7	45934.6	66491.3	0.541985	0.368076	0.533583	0	0	0.129923	0.331725	0.129923	0.331725	0.611786
sp|P13541|MYH3_MOUSE	P13541	Myh3	Myosin-3 OS=Mus musculus GN=Myh3 PE=2 SV=2	192.48	3	sp|P13541|MYH3_MOUSE	9.36115e+06	8.69003e+06	1.75676e+07	1.56162e+07	1.49171e+07	1.64554e+07	9.36115e+06	1.56162e+07	0.416337	0.0491759	0.738287	0	0	0.131165	0.332542	0.131165	0.332542	0.758029
sp|P97457|MLRS_MOUSE	P97457	Mylpf	Myosin regulatory light chain 2, skeletal muscle isoform OS=Mus musculus GN=Mylpf PE=1 SV=3	4394.69	22	sp|P97457|MLRS_MOUSE	2.49331e+08	2.11876e+08	3.34712e+08	3.12683e+08	3.28018e+08	3.54962e+08	2.49331e+08	3.28018e+08	0.2373	0.0644907	0.395713	0.0344828	0.0306513	0.131331	0.332542	0.131331	0.332542	0.799385
sp|Q91WS0|CISD1_MOUSE	Q91WS0	Cisd1	CDGSH iron-sulfur domain-containing protein 1 OS=Mus musculus GN=Cisd1 PE=1 SV=1	265.16	4	sp|Q91WS0|CISD1_MOUSE	420776	377843	557606	506827	612777	571794	420776	571794	0.207665	0.0947601	0.442444	0	0	0.131212	0.332542	0.131212	0.332542	0.801836
sp|Q9QY76|VAPB_MOUSE	Q9QY76	Vapb	Vesicle-associated membrane protein-associated protein B OS=Mus musculus GN=Vapb PE=1 SV=3	346	7	sp|Q9QY76|VAPB_MOUSE	468194	381276	521741	516075	583472	576900	468194	576900	0.155097	0.0664982	0.301216	0	0	0.131194	0.332542	0.131194	0.332542	0.817927
sp|Q8R5C5|ACTY_MOUSE	Q8R5C5	Actr1b	Beta-centractin OS=Mus musculus GN=Actr1b PE=1 SV=1	59.77	2	sp|Q8R5C5|ACTY_MOUSE	19152.4	22504.4	36835.7	32788.6	34150.7	34500.3	22504.4	34150.7	0.358986	0.0267464	0.601707	0	0	0.134132	0.338932	0.134132	0.338932	0.773786
sp|Q99J99|THTM_MOUSE	Q99J99	Mpst	3-mercaptopyruvate sulfurtransferase OS=Mus musculus GN=Mpst PE=1 SV=3	157.64	3	sp|Q99J99|THTM_MOUSE	67760.5	80901.9	133103	138940	99627.1	142883	80901.9	138940	0.367992	0.188101	0.780216	0	0	0.136257	0.343592	0.136257	0.343592	0.738669
sp|Q8CHS7|DRS7C_MOUSE	Q8CHS7	Dhrs7c	Dehydrogenase/reductase SDR family member 7C OS=Mus musculus GN=Dhrs7c PE=1 SV=3	507.41	6	sp|Q8CHS7|DRS7C_MOUSE	169832	155546	262731	235198	227981	299830	169832	235198	0.296879	0.155556	0.469767	0	0	0.136944	0.344613	0.136944	0.344613	0.770775
sp|P63005|LIS1_MOUSE	P63005	Pafah1b1	Platelet-activating factor acetylhydrolase IB subunit alpha OS=Mus musculus GN=Pafah1b1 PE=1 SV=2	53.02	2	sp|P63005|LIS1_MOUSE	6420.1	2867.69	9540.64	7583.1	10288.3	9546.54	6420.1	9546.54	0.531984	0.152947	0.572383	0	0	0.1373	0.344801	0.1373	0.344801	0.686719
sp|P47757|CAPZB_MOUSE	P47757	Capzb	F-actin-capping protein subunit beta OS=Mus musculus GN=Capzb PE=1 SV=3	758.46	12	sp|P47757|CAPZB_MOUSE	822148	666449	745443	816705	885903	1.0103e+06	745443	885903	0.104544	0.108481	0.24905	0	0	0.13803	0.345924	0.13803	0.345924	0.823486
sp|O70624|MYOC_MOUSE	O70624	Myoc	Myocilin OS=Mus musculus GN=Myoc PE=1 SV=1	38.8	1	sp|O70624|MYOC_MOUSE	907.266	4848.13	2675.92	5619.89	6034.8	2799.14	2675.92	5619.89	0.702337	0.365425	1.07051	0	0	0.139111	0.347919	0.139111	0.347919	0.583327
sp|Q62167|DDX3X_MOUSE	Q62167	Ddx3x	ATP-dependent RNA helicase DDX3X OS=Mus musculus GN=Ddx3x PE=1 SV=3	247.62	5	sp|Q62167|DDX3X_MOUSE	50101.2	46361.6	71271.2	67504.1	67309.6	72931.2	50101.2	67504.1	0.240252	0.0460796	0.430132	0	0	0.139613	0.348463	0.139613	0.348463	0.807403
sp|P53026|RL10A_MOUSE	P53026	Rpl10a	60S ribosomal protein L10a OS=Mus musculus GN=Rpl10a PE=1 SV=3	95.72	3	sp|P53026|RL10A_MOUSE	15104	23003.3	24623.1	27180.8	24905.3	26687.6	23003.3	26687.6	0.243571	0.045589	0.214325	0	0	0.140563	0.349407	0.140563	0.349407	0.796338
sp|Q9D5V5|CUL5_MOUSE	Q9D5V5	Cul5	Cullin-5 OS=Mus musculus GN=Cul5 PE=1 SV=3	40.96	1	sp|Q9D5V5|CUL5_MOUSE	242.146	2466.83	3353.03	2834.18	3905.18	4136.19	2466.83	3905.18	0.793161	0.191631	0.662732	0	0	0.140341	0.349407	0.140341	0.349407	0.557397
sp|P49817|CAV1_MOUSE	P49817	Cav1	Caveolin-1 OS=Mus musculus GN=Cav1 PE=1 SV=1	203.68	3	sp|P49817|CAV1_MOUSE	176161	165251	220009	233242	253043	202380	176161	233242	0.154873	0.111225	0.404929	0	0	0.141993	0.352245	0.141993	0.352245	0.815231
sp|Q9CPV4|GLOD4_MOUSE	Q9CPV4	Glod4	Glyoxalase domain-containing protein 4 OS=Mus musculus GN=Glod4 PE=1 SV=1	138.64	4	sp|Q9CPV4|GLOD4_MOUSE	22023.3	26474.6	50868.6	39334.5	45350.2	48558.6	26474.6	45350.2	0.468844	0.105432	0.7765	0	0	0.142405	0.352553	0.142405	0.352553	0.745752
sp|O70423|AOC3_MOUSE	O70423	Aoc3	Membrane primary amine oxidase OS=Mus musculus GN=Aoc3 PE=1 SV=3	74.9	1	sp|O70423|AOC3_MOUSE	7420.81	12307.3	6190.63	4060.66	9355.33	3632.96	7420.81	4060.66	0.374479	0.56089	-0.869862	0	0	0.143071	0.353243	0.143071	0.353243	1.52025
sp|P70195|PSB7_MOUSE	P70195	Psmb7	Proteasome subunit beta type-7 OS=Mus musculus GN=Psmb7 PE=1 SV=1	54.77	1	sp|P70195|PSB7_MOUSE	9548.07	7512.78	17456.5	15181	16217.1	14395.9	9548.07	15181	0.456553	0.0598438	0.668982	0	0	0.143807	0.353243	0.143807	0.353243	0.753754
sp|Q99KJ8|DCTN2_MOUSE	Q99KJ8	Dctn2	Dynactin subunit 2 OS=Mus musculus GN=Dctn2 PE=1 SV=3	361.61	6	sp|Q99KJ8|DCTN2_MOUSE	54867.3	50235.1	69049.3	66245.5	68443.9	77642	54867.3	68443.9	0.168865	0.0854221	0.318976	0	0	0.143839	0.353243	0.143839	0.353243	0.820188
sp|Q9CR57|RL14_MOUSE	Q9CR57	Rpl14	60S ribosomal protein L14 OS=Mus musculus GN=Rpl14 PE=1 SV=3	113.21	2	sp|Q9CR57|RL14_MOUSE	28331.7	35000.2	33564.2	41604.8	33769.1	43248.8	33564.2	41604.8	0.108664	0.128112	0.309827	0	0	0.143467	0.353243	0.143467	0.353243	0.816844
sp|P14152|MDHC_MOUSE	P14152	Mdh1	Malate dehydrogenase, cytoplasmic OS=Mus musculus GN=Mdh1 PE=1 SV=3	1023.27	15	sp|P14152|MDHC_MOUSE	4.3036e+06	4.4551e+06	5.25452e+06	5.35911e+06	6.08929e+06	5.3468e+06	4.4551e+06	5.35911e+06	0.109381	0.0759441	0.266537	0	0	0.144213	0.353442	0.144213	0.353442	0.834358
sp|Q99PR8|HSPB2_MOUSE	Q99PR8	Hspb2	Heat shock protein beta-2 OS=Mus musculus GN=Hspb2 PE=1 SV=2	581.6	7	sp|Q99PR8|HSPB2_MOUSE	539209	422697	484476	393483	418505	387986	484476	393483	0.120905	0.0406686	-0.300125	0	0	0.144498	0.353442	0.144498	0.353442	1.20534
sp|P51125|ICAL_MOUSE	P51125	Cast	Calpastatin OS=Mus musculus GN=Cast PE=1 SV=2	61.56	1	sp|P51125|ICAL_MOUSE	4139.09	5255.81	7300.45	7252.61	6686.24	7058.57	5255.81	7058.57	0.288083	0.041123	0.425465	0	0	0.145588	0.353994	0.145588	0.353994	0.795114
sp|P63248|IPKA_MOUSE	P63248	Pkia	cAMP-dependent protein kinase inhibitor alpha OS=Mus musculus GN=Pkia PE=1 SV=2	265.55	2	sp|P63248|IPKA_MOUSE	57308.8	63018.8	84415	51791.6	51195	59431	63018.8	51791.6	0.209378	0.0848277	-0.283066	0.166667	0.25	0.145166	0.353994	0.145166	0.353994	1.26059
sp|Q9Z2D1|MTMR2_MOUSE	Q9Z2D1	Mtmr2	Myotubularin-related protein 2 OS=Mus musculus GN=Mtmr2 PE=1 SV=3	48.73	1	sp|Q9Z2D1|MTMR2_MOUSE	2218.52	1112.34	3821.34	3796	3035.01	3324.79	2218.52	3324.79	0.57132	0.113458	0.583662	0	0	0.145592	0.353994	0.145592	0.353994	0.704248
sp|P08122|CO4A2_MOUSE	P08122	Col4a2	Collagen alpha-2(IV) chain OS=Mus musculus GN=Col4a2 PE=1 SV=4	274.19	4	sp|P08122|CO4A2_MOUSE	67722.2	80899.3	41353.3	34441.2	45647.3	53747.4	67722.2	45647.3	0.317985	0.217311	-0.5691	0.222222	0.0555556	0.146884	0.355945	0.146884	0.355945	1.41946
sp|P62192|PRS4_MOUSE	P62192	Psmc1	26S protease regulatory subunit 4 OS=Mus musculus GN=Psmc1 PE=1 SV=1	272.72	5	sp|P62192|PRS4_MOUSE	51448.6	58404.5	95178.6	84598.2	78398.3	104206	58404.5	84598.2	0.343824	0.151255	0.534548	0	0	0.146976	0.355945	0.146976	0.355945	0.767327
sp|O09110|MP2K3_MOUSE	O09110	Map2k3	Dual specificity mitogen-activated protein kinase kinase 3 OS=Mus musculus GN=Map2k3 PE=1 SV=2	195.4	3	sp|O09110|MP2K3_MOUSE	42609	39716.9	59007	32856.1	36425.1	41803	42609	36425.1	0.220825	0.121633	-0.226224	0	0	0.148404	0.35619	0.148404	0.35619	1.2723
sp|P05201|AATC_MOUSE	P05201	Got1	Aspartate aminotransferase, cytoplasmic OS=Mus musculus GN=Got1 PE=1 SV=3	1468.18	19	sp|P05201|AATC_MOUSE	4.64278e+06	4.08794e+06	4.56468e+06	4.81307e+06	5.89923e+06	5.19863e+06	4.56468e+06	5.19863e+06	0.0677692	0.103823	0.187618	0.0238095	0.0357143	0.150653	0.35619	0.150653	0.35619	0.835615
sp|P26350|PTMA_MOUSE	P26350	Ptma	Prothymosin alpha OS=Mus musculus GN=Ptma PE=1 SV=2	129.42	3	sp|P26350|PTMA_MOUSE	11753.9	13474.5	7324.49	7832.44	8658.23	7435.88	11753.9	7832.44	0.292405	0.0781908	-0.585604	0	0	0.147465	0.35619	0.147465	0.35619	1.36053
sp|P31001|DESM_MOUSE	P31001	Des	Desmin OS=Mus musculus GN=Des PE=1 SV=3	2896.58	36	sp|P31001|DESM_MOUSE	8.1976e+06	7.0512e+06	9.41722e+06	9.10406e+06	9.95025e+06	1.07346e+07	8.1976e+06	9.95025e+06	0.143906	0.0821234	0.279531	0.0185185	0.0308642	0.150842	0.35619	0.150842	0.35619	0.828027
sp|P55302|AMRP_MOUSE	P55302	Lrpap1	Alpha-2-macroglobulin receptor-associated protein OS=Mus musculus GN=Lrpap1 PE=1 SV=1	106.63	4	sp|P55302|AMRP_MOUSE	28579.5	27670.9	42972.9	36428.1	48791.9	40543.2	28579.5	40543.2	0.259545	0.150187	0.504477	0	0	0.152001	0.35619	0.152001	0.35619	0.788969
sp|P68368|TBA4A_MOUSE	P68368	Tuba4a	Tubulin alpha-4A chain OS=Mus musculus GN=Tuba4a PE=1 SV=1	1595.7	20	sp|P68368|TBA4A_MOUSE	2.67976e+06	2.24383e+06	3.82795e+06	3.39654e+06	3.73964e+06	3.81624e+06	2.67976e+06	3.73964e+06	0.280516	0.0612211	0.4808	0.0222222	0.0444444	0.149607	0.35619	0.149607	0.35619	0.79905
sp|P70670|NACAM_MOUSE	P70670	Naca	Nascent polypeptide-associated complex subunit alpha, muscle-specific form OS=Mus musculus GN=Naca PE=1 SV=2	2571.55	47	sp|P70670|NACAM_MOUSE	1.27677e+06	1.01286e+06	1.39509e+06	1.39374e+06	1.52142e+06	1.53108e+06	1.27677e+06	1.52142e+06	0.159318	0.0517212	0.252917	0.0192308	0	0.1516	0.35619	0.1516	0.35619	0.828729
sp|P97823|LYPA1_MOUSE	P97823	Lypla1	Acyl-protein thioesterase 1 OS=Mus musculus GN=Lypla1 PE=1 SV=1	169.33	4	sp|P97823|LYPA1_MOUSE	115598	90028.8	174504	147699	172729	166209	115598	166209	0.341883	0.0800495	0.523887	0	0	0.151981	0.35619	0.151981	0.35619	0.781137
sp|Q8K370|ACD10_MOUSE	Q8K370	Acad10	Acyl-CoA dehydrogenase family member 10 OS=Mus musculus GN=Acad10 PE=1 SV=1	70.83	2	sp|Q8K370|ACD10_MOUSE	15900.6	12333.8	21878.3	20569.3	24216.3	19054.1	15900.6	20569.3	0.288711	0.124692	0.371412	0	0	0.152029	0.35619	0.152029	0.35619	0.784977
sp|Q8WUR0|CS012_MOUSE	Q8WUR0	NA	Protein C19orf12 homolog OS=Mus musculus PE=1 SV=1	40.5	1	sp|Q8WUR0|CS012_MOUSE	3483.2	1863.56	2754.45	2724.76	4138.24	4069.8	2754.45	4069.8	0.30039	0.218714	0.563192	0	0	0.149906	0.35619	0.149906	0.35619	0.741001
sp|Q91VR5|DDX1_MOUSE	Q91VR5	Ddx1	ATP-dependent RNA helicase DDX1 OS=Mus musculus GN=Ddx1 PE=1 SV=1	298.73	6	sp|Q91VR5|DDX1_MOUSE	41380.2	35685.7	51439.9	51392.8	50585.7	53788.3	41380.2	51392.8	0.186232	0.03208	0.312625	0	0.0952381	0.148271	0.35619	0.148271	0.35619	0.824989
sp|Q922Y1|UBXN1_MOUSE	Q922Y1	Ubxn1	UBX domain-containing protein 1 OS=Mus musculus GN=Ubxn1 PE=1 SV=1	77.44	2	sp|Q922Y1|UBXN1_MOUSE	63141.4	39660.5	46843.3	34335.6	40806.8	41158.7	46843.3	40806.8	0.241205	0.0990993	-0.199035	0	0	0.149357	0.35619	0.149357	0.35619	1.28671
sp|Q9CQM9|GLRX3_MOUSE	Q9CQM9	Glrx3	Glutaredoxin-3 OS=Mus musculus GN=Glrx3 PE=1 SV=1	95.08	3	sp|Q9CQM9|GLRX3_MOUSE	49569.6	31374.7	52668.3	54940.1	52313	61807.9	49569.6	54940.1	0.258303	0.0870001	0.148404	0	0	0.14874	0.35619	0.14874	0.35619	0.790322
sp|Q9CZY3|UB2V1_MOUSE	Q9CZY3	Ube2v1	Ubiquitin-conjugating enzyme E2 variant 1 OS=Mus musculus GN=Ube2v1 PE=1 SV=1	256.76	4	sp|Q9CZY3|UB2V1_MOUSE	212739	170420	315586	269797	321332	299534	212739	299534	0.320531	0.0871358	0.49363	0	0	0.149661	0.35619	0.149661	0.35619	0.784523
sp|Q9D6K8|FUND2_MOUSE	Q9D6K8	Fundc2	FUN14 domain-containing protein 2 OS=Mus musculus GN=Fundc2 PE=1 SV=1	51.84	1	sp|Q9D6K8|FUND2_MOUSE	21790.5	15805.7	24209.6	22718.5	27515.3	26514.4	21790.5	26514.4	0.209991	0.0989137	0.283074	0	0	0.151215	0.35619	0.151215	0.35619	0.805307
sp|Q9WVJ2|PSD13_MOUSE	Q9WVJ2	Psmd13	26S proteasome non-ATPase regulatory subunit 13 OS=Mus musculus GN=Psmd13 PE=1 SV=1	143.76	3	sp|Q9WVJ2|PSD13_MOUSE	25320.8	23688.8	38581.5	33433	37019.6	39093.5	25320.8	37019.6	0.279755	0.0784265	0.547968	0	0	0.150819	0.35619	0.150819	0.35619	0.799582
sp|Q9Z2M7|PMM2_MOUSE	Q9Z2M7	Pmm2	Phosphomannomutase 2 OS=Mus musculus GN=Pmm2 PE=1 SV=1	42.84	1	sp|Q9Z2M7|PMM2_MOUSE	14504.3	8203.36	9936.2	18749.9	13208.7	11860.4	9936.2	13208.7	0.299143	0.249973	0.410719	0	0	0.149586	0.35619	0.149586	0.35619	0.744972
sp|Q9D1G1|RAB1B_MOUSE	Q9D1G1	Rab1b	Ras-related protein Rab-1B OS=Mus musculus GN=Rab1b PE=1 SV=1	93.16	2	sp|Q9D1G1|RAB1B_MOUSE	30674.8	37124.3	47027.5	44253.8	46168.1	50447.4	37124.3	46168.1	0.2152	0.0675342	0.31453	0	0	0.15261	0.356868	0.15261	0.356868	0.815129
sp|Q68FD5|CLH1_MOUSE	Q68FD5	Cltc	Clathrin heavy chain 1 OS=Mus musculus GN=Cltc PE=1 SV=3	454.05	10	sp|Q68FD5|CLH1_MOUSE	92841.6	100808	150686	134154	141009	152965	100808	141009	0.273143	0.0667084	0.484168	0	0	0.153301	0.3578	0.153301	0.3578	0.804284
sp|P62835|RAP1A_MOUSE	P62835	Rap1a	Ras-related protein Rap-1A OS=Mus musculus GN=Rap1a PE=1 SV=1	206.45	4	sp|P62835|RAP1A_MOUSE	61550.3	60754.6	90556.7	83990	87350.1	88669.3	61550.3	87350.1	0.239328	0.0278377	0.505044	0	0	0.156985	0.3657	0.156985	0.3657	0.818669
sp|P61164|ACTZ_MOUSE	P61164	Actr1a	Alpha-centractin OS=Mus musculus GN=Actr1a PE=1 SV=1	100.09	2	sp|P61164|ACTZ_MOUSE	15611.8	21189.4	31518	31835.1	25063.8	31908.3	21189.4	31835.1	0.354385	0.132785	0.587273	0	0	0.158173	0.366373	0.158173	0.366373	0.769298
sp|P84228|H32_MOUSE	P84228	Hist1h3b	Histone H3.2 OS=Mus musculus GN=Hist1h3b PE=1 SV=2	140.8	3	sp|P84228|H32_MOUSE	225964	760728	534932	254923	304719	303191	534932	303191	0.529286	0.0984623	-0.81913	0	0	0.157745	0.366373	0.157745	0.366373	1.76352
sp|Q8R1M2|H2AJ_MOUSE	Q8R1M2	H2afj	Histone H2A.J OS=Mus musculus GN=H2afj PE=1 SV=1	141.86	1	sp|Q8R1M2|H2AJ_MOUSE	14488.8	14558.3	1850.14	16009	23053.7	13140.8	14488.8	16009	0.71046	0.293138	0.14394	0	0.166667	0.158046	0.366373	0.158046	0.366373	0.591863
sp|Q9CPQ1|COX6C_MOUSE	Q9CPQ1	Cox6c	Cytochrome c oxidase subunit 6C OS=Mus musculus GN=Cox6c PE=1 SV=3	351.49	6	sp|Q9CPQ1|COX6C_MOUSE	612951	488720	553867	597246	717843	666354	553867	666354	0.112605	0.0916189	0.266747	0	0	0.159358	0.368422	0.159358	0.368422	0.835522
sp|Q9Z2I8|SUCB2_MOUSE	Q9Z2I8	Suclg2	Succinate--CoA ligase [GDP-forming] subunit beta, mitochondrial OS=Mus musculus GN=Suclg2 PE=1 SV=3	98.25	2	sp|Q9Z2I8|SUCB2_MOUSE	19802.5	23883.8	24510.2	29410.1	27113.3	24908.9	23883.8	27113.3	0.112459	0.082918	0.182965	0	0	0.160168	0.369595	0.160168	0.369595	0.837463
sp|P17182|ENOA_MOUSE	P17182	Eno1	Alpha-enolase OS=Mus musculus GN=Eno1 PE=1 SV=3	1594.09	18	sp|P17182|ENOA_MOUSE	8.78982e+06	7.04801e+06	1.16108e+07	1.02604e+07	1.16544e+07	1.20799e+07	8.78982e+06	1.16544e+07	0.251659	0.0839881	0.406964	0.0333333	0.0333333	0.161845	0.369892	0.161845	0.369892	0.807438
sp|P62334|PRS10_MOUSE	P62334	Psmc6	26S protease regulatory subunit 10B OS=Mus musculus GN=Psmc6 PE=1 SV=1	502.69	10	sp|P62334|PRS10_MOUSE	115692	94582	159936	145863	147472	166045	115692	147472	0.270271	0.0732501	0.350154	0	0	0.161548	0.369892	0.161548	0.369892	0.805888
sp|Q60854|SPB6_MOUSE	Q60854	Serpinb6	Serpin B6 OS=Mus musculus GN=Serpinb6 PE=1 SV=1	829.54	14	sp|Q60854|SPB6_MOUSE	446227	609797	626486	731822	682285	628421	609797	682285	0.177601	0.0759583	0.162045	0	0	0.161439	0.369892	0.161439	0.369892	0.823739
sp|Q60931|VDAC3_MOUSE	Q60931	Vdac3	Voltage-dependent anion-selective channel protein 3 OS=Mus musculus GN=Vdac3 PE=1 SV=1	750.46	8	sp|Q60931|VDAC3_MOUSE	941104	1.21262e+06	1.28385e+06	1.29697e+06	1.38941e+06	1.43867e+06	1.21262e+06	1.38941e+06	0.15784	0.0523179	0.196338	0.0555556	0.0833333	0.162111	0.369892	0.162111	0.369892	0.833343
sp|Q8BMF3|MAON_MOUSE	Q8BMF3	Me3	NADP-dependent malic enzyme, mitochondrial OS=Mus musculus GN=Me3 PE=1 SV=2	79.66	1	sp|Q8BMF3|MAON_MOUSE	32511.5	55036.5	51420.7	60533.5	48569.6	72022.1	51420.7	60533.5	0.261143	0.194237	0.235383	0	0	0.160902	0.369892	0.160902	0.369892	0.767252
sp|Q9Z2I0|LETM1_MOUSE	Q9Z2I0	Letm1	LETM1 and EF-hand domain-containing protein 1, mitochondrial OS=Mus musculus GN=Letm1 PE=1 SV=1	166.92	3	sp|Q9Z2I0|LETM1_MOUSE	45354.1	37729.3	46881.7	49296	51534.2	52864.4	45354.1	51534.2	0.113177	0.0352001	0.184298	0	0	0.161648	0.369892	0.161648	0.369892	0.845606
sp|O35215|DOPD_MOUSE	O35215	Ddt	D-dopachrome decarboxylase OS=Mus musculus GN=Ddt PE=1 SV=3	120.01	3	sp|O35215|DOPD_MOUSE	38636	38188.9	58458.7	47393	66309	57488.3	38636	57488.3	0.256702	0.16587	0.573323	0.111111	0	0.164853	0.374325	0.164853	0.374325	0.790253
sp|P0DMN7|DCAM1_MOUSE	P0DMN7	Amd1	S-adenosylmethionine decarboxylase proenzyme 1 OS=Mus musculus GN=Amd1 PE=1 SV=1	194.47	4	sp|P0DMN7|DCAM1_MOUSE	44184.6	2194.85	1319.99	21031	14605.5	18923	2194.85	18923	1.54085	0.180104	3.10795	0.333333	0.333333	0.164972	0.374325	0.164972	0.374325	0.874265
sp|Q9CXI0|COQ5_MOUSE	Q9CXI0	Coq5	2-methoxy-6-polyprenyl-1,4-benzoquinol methylase, mitochondrial OS=Mus musculus GN=Coq5 PE=1 SV=2	40.84	1	sp|Q9CXI0|COQ5_MOUSE	13552	12331	16946.3	11155.7	12688.5	11283.8	13552	11283.8	0.167505	0.0726253	-0.264258	0	0	0.164455	0.374325	0.164455	0.374325	1.21924
sp|P03888|NU1M_MOUSE	P03888	Mtnd1	NADH-ubiquinone oxidoreductase chain 1 OS=Mus musculus GN=Mtnd1 PE=1 SV=3	158.58	3	sp|P03888|NU1M_MOUSE	42851.9	28378.1	46753.1	42065.5	53502.9	53258.7	42851.9	53258.7	0.246166	0.13171	0.31366	0.111111	0	0.165308	0.374393	0.165308	0.374393	0.792752
sp|O35887|CALU_MOUSE	O35887	Calu	Calumenin OS=Mus musculus GN=Calu PE=1 SV=1	354.53	6	sp|O35887|CALU_MOUSE	91337.4	79301.7	123162	103346	129755	131965	91337.4	129755	0.231401	0.130856	0.506516	0	0	0.167215	0.376925	0.167215	0.376925	0.804788
sp|P03953|CFAD_MOUSE	P03953	Cfd	Complement factor D OS=Mus musculus GN=Cfd PE=1 SV=1	112.07	2	sp|P03953|CFAD_MOUSE	10158.9	11675.1	14437.9	9431.17	10451.2	9784.03	11675.1	9784.03	0.17944	0.0523866	-0.254932	0	0	0.168581	0.376925	0.168581	0.376925	1.22266
sp|P05132|KAPCA_MOUSE	P05132	Prkaca	cAMP-dependent protein kinase catalytic subunit alpha OS=Mus musculus GN=Prkaca PE=1 SV=3	248.67	6	sp|P05132|KAPCA_MOUSE	79992.6	95046.9	116351	107190	120452	124620	95046.9	120452	0.188081	0.0775166	0.341745	0	0	0.168773	0.376925	0.168773	0.376925	0.827197
sp|P60766|CDC42_MOUSE	P60766	Cdc42	Cell division control protein 42 homolog OS=Mus musculus GN=Cdc42 PE=1 SV=2	169.13	3	sp|P60766|CDC42_MOUSE	51222.3	55132.1	124202	95719.3	95113.9	113848	55132.1	95719.3	0.534181	0.104823	0.795919	0	0	0.168571	0.376925	0.168571	0.376925	0.756713
sp|P62858|RS28_MOUSE	P62858	Rps28	40S ribosomal protein S28 OS=Mus musculus GN=Rps28 PE=1 SV=1	119.06	2	sp|P62858|RS28_MOUSE	47788.4	45413.5	51545.4	53161.7	59555.2	56936.6	47788.4	56936.6	0.0640799	0.0568361	0.252695	0	0	0.167396	0.376925	0.167396	0.376925	0.853194
sp|Q3UGC7|EI3JA_MOUSE	Q3UGC7	Eif3j1	Eukaryotic translation initiation factor 3 subunit J-A OS=Mus musculus GN=Eif3j1 PE=2 SV=1	180.94	4	sp|Q3UGC7|EI3JA_MOUSE	72902.5	52627.1	90340.5	80840.3	88338.4	100635	72902.5	88338.4	0.262303	0.111117	0.277072	0	0	0.168529	0.376925	0.168529	0.376925	0.800072
sp|Q9CR61|NDUB7_MOUSE	Q9CR61	Ndufb7	NADH dehydrogenase [ubiquinone] 1 beta subcomplex subunit 7 OS=Mus musculus GN=Ndufb7 PE=1 SV=3	298.63	5	sp|Q9CR61|NDUB7_MOUSE	215404	156189	297401	232820	327834	307412	215404	307412	0.317994	0.172847	0.513127	0	0	0.168892	0.376925	0.168892	0.376925	0.770672
sp|Q9R059|FHL3_MOUSE	Q9R059	Fhl3	Four and a half LIM domains protein 3 OS=Mus musculus GN=Fhl3 PE=1 SV=2	422.06	6	sp|Q9R059|FHL3_MOUSE	285772	174597	168521	238086	262300	287330	174597	262300	0.31489	0.0937753	0.587185	0	0	0.166984	0.376925	0.166984	0.376925	0.798373
sp|Q62425|NDUA4_MOUSE	Q62425	Ndufa4	Cytochrome c oxidase subunit NDUFA4 OS=Mus musculus GN=Ndufa4 PE=1 SV=2	183.8	4	sp|Q62425|NDUA4_MOUSE	832514	767158	1.055e+06	983273	1.16521e+06	1.04313e+06	832514	1.04313e+06	0.170528	0.0871556	0.325373	0	0	0.170957	0.380839	0.170957	0.380839	0.831765
sp|P24527|LKHA4_MOUSE	P24527	Lta4h	Leukotriene A-4 hydrolase OS=Mus musculus GN=Lta4h PE=1 SV=4	263.58	6	sp|P24527|LKHA4_MOUSE	63231.4	33999	44407.7	57575.4	61841.5	56995.8	44407.7	57575.4	0.313828	0.0450015	0.374643	0.0952381	0	0.172495	0.383567	0.172495	0.383567	0.802879
sp|P06745|G6PI_MOUSE	P06745	Gpi	Glucose-6-phosphate isomerase OS=Mus musculus GN=Gpi PE=1 SV=4	2752.52	29	sp|P06745|G6PI_MOUSE	8.74398e+06	8.13697e+06	9.23296e+06	1.02616e+07	1.00206e+07	1.00786e+07	8.74398e+06	1.00786e+07	0.0630759	0.0124294	0.204936	0.0384615	0.0128205	0.174007	0.385757	0.174007	0.385757	0.860119
sp|Q9QUI0|RHOA_MOUSE	Q9QUI0	Rhoa	Transforming protein RhoA OS=Mus musculus GN=Rhoa PE=1 SV=1	374.2	7	sp|Q9QUI0|RHOA_MOUSE	116526	97369.5	110845	82009	94483.4	97762.4	110845	94483.4	0.0908951	0.0909222	-0.230405	0.037037	0.037037	0.174111	0.385757	0.174111	0.385757	1.18408
sp|Q9D1G3|HHATL_MOUSE	Q9D1G3	Hhatl	Protein-cysteine N-palmitoyltransferase HHAT-like protein OS=Mus musculus GN=Hhatl PE=1 SV=2	502.19	8	sp|Q9D1G3|HHATL_MOUSE	428600	315535	425509	439432	432244	567405	425509	439432	0.16519	0.158529	0.0464495	0	0.0666667	0.174461	0.385834	0.174461	0.385834	0.812771
sp|Q01339|APOH_MOUSE	Q01339	Apoh	Beta-2-glycoprotein 1 OS=Mus musculus GN=Apoh PE=1 SV=1	41.87	1	sp|Q01339|APOH_MOUSE	14275.8	17733.5	16582.3	15070	12513.1	13221.5	16582.3	13221.5	0.108705	0.0970578	-0.326756	0	0	0.17498	0.386283	0.17498	0.386283	1.19084
sp|P42125|ECI1_MOUSE	P42125	Eci1	Enoyl-CoA delta isomerase 1, mitochondrial OS=Mus musculus GN=Eci1 PE=1 SV=2	514.64	10	sp|P42125|ECI1_MOUSE	460497	461942	696793	582631	736172	678739	461942	678739	0.25199	0.11651	0.555146	0.030303	0	0.175308	0.38631	0.175308	0.38631	0.810612
sp|P09528|FRIH_MOUSE	P09528	Fth1	Ferritin heavy chain OS=Mus musculus GN=Fth1 PE=1 SV=2	471.78	9	sp|P09528|FRIH_MOUSE	386767	333315	447034	253687	314067	378635	386767	314067	0.146242	0.198077	-0.300392	0	0	0.176421	0.387367	0.176421	0.387367	1.23323
sp|Q9DCS9|NDUBA_MOUSE	Q9DCS9	Ndufb10	NADH dehydrogenase [ubiquinone] 1 beta subcomplex subunit 10 OS=Mus musculus GN=Ndufb10 PE=1 SV=3	352.49	7	sp|Q9DCS9|NDUBA_MOUSE	324792	258298	407781	365211	415042	428315	324792	415042	0.22675	0.0825858	0.353741	0	0	0.176137	0.387367	0.176137	0.387367	0.819872
sp|Q9CQJ8|NDUB9_MOUSE	Q9CQJ8	Ndufb9	NADH dehydrogenase [ubiquinone] 1 beta subcomplex subunit 9 OS=Mus musculus GN=Ndufb9 PE=1 SV=3	286.59	5	sp|Q9CQJ8|NDUB9_MOUSE	278019	266210	315630	310451	366404	336389	278019	336389	0.0900446	0.0829055	0.27495	0	0	0.177039	0.388027	0.177039	0.388027	0.848619
sp|Q9CQ65|MTAP_MOUSE	Q9CQ65	Mtap	S-methyl-5'-thioadenosine phosphorylase OS=Mus musculus GN=Mtap PE=1 SV=1	74.89	1	sp|Q9CQ65|MTAP_MOUSE	15129.3	12430	19585.3	18630.9	18090.8	20512.4	15129.3	18630.9	0.229935	0.066632	0.300353	0	0	0.177565	0.388483	0.177565	0.388483	0.823715
sp|Q9Z2U0|PSA7_MOUSE	Q9Z2U0	Psma7	Proteasome subunit alpha type-7 OS=Mus musculus GN=Psma7 PE=1 SV=1	159.42	4	sp|Q9Z2U0|PSA7_MOUSE	55040.7	43324	97379.5	78435.3	81382	91387.6	55040.7	81382	0.435824	0.0810791	0.564211	0	0	0.178231	0.389244	0.178231	0.389244	0.779222
sp|E9PZQ0|RYR1_MOUSE	E9PZQ0	Ryr1	Ryanodine receptor 1 OS=Mus musculus GN=Ryr1 PE=1 SV=1	11186.1	168	sp|E9PZQ0|RYR1_MOUSE	8.83959e+06	7.61496e+06	9.47366e+06	9.6741e+06	9.58963e+06	1.16067e+07	8.83959e+06	9.6741e+06	0.109324	0.110876	0.130149	0.0221169	0.0236967	0.179686	0.391037	0.179686	0.391037	0.839905
sp|P63323|RS12_MOUSE	P63323	Rps12	40S ribosomal protein S12 OS=Mus musculus GN=Rps12 PE=1 SV=2	119.94	3	sp|P63323|RS12_MOUSE	56594.8	29052.3	46783.7	43355.8	66615.6	66484.6	46783.7	66484.6	0.316235	0.227672	0.507012	0	0	0.180627	0.391037	0.180627	0.391037	0.750504
sp|Q3URD3|SLMAP_MOUSE	Q3URD3	Slmap	Sarcolemmal membrane-associated protein OS=Mus musculus GN=Slmap PE=1 SV=2	55.82	1	sp|Q3URD3|SLMAP_MOUSE	6513.87	5761.38	7839.22	5820.79	6131.9	4449.49	6513.87	5820.79	0.156902	0.163725	-0.162298	0	0	0.180885	0.391037	0.180885	0.391037	1.22633
sp|Q91VS7|MGST1_MOUSE	Q91VS7	Mgst1	Microsomal glutathione S-transferase 1 OS=Mus musculus GN=Mgst1 PE=1 SV=3	58.66	1	sp|Q91VS7|MGST1_MOUSE	15884	15543.2	19614.2	17476.7	26212.9	19906.1	15884	19906.1	0.13274	0.212713	0.325632	0	0	0.180942	0.391037	0.180942	0.391037	0.802592
sp|Q921U8|SMTN_MOUSE	Q921U8	Smtn	Smoothelin OS=Mus musculus GN=Smtn PE=1 SV=2	85.12	2	sp|Q921U8|SMTN_MOUSE	12863.2	13185.1	9079.35	8264.27	11517.3	8045.06	12863.2	8264.27	0.194993	0.209638	-0.63829	0	0.166667	0.180971	0.391037	0.180971	0.391037	1.26238
sp|Q9CY64|BIEA_MOUSE	Q9CY64	Blvra	Biliverdin reductase A OS=Mus musculus GN=Blvra PE=1 SV=1	77.04	2	sp|Q9CY64|BIEA_MOUSE	10785.2	6813.56	12575.2	9137.9	16408.2	16582.6	10785.2	16408.2	0.293186	0.302555	0.605355	0	0	0.180286	0.391037	0.180286	0.391037	0.716234
sp|Q8VDN2|AT1A1_MOUSE	Q8VDN2	Atp1a1	Sodium/potassium-transporting ATPase subunit alpha-1 OS=Mus musculus GN=Atp1a1 PE=1 SV=1	195.87	4	sp|Q8VDN2|AT1A1_MOUSE	47491.5	42013.6	45406.3	34291.5	42123.6	38561.8	45406.3	38561.8	0.0614812	0.102317	-0.235721	0	0	0.181959	0.39248	0.181959	0.39248	1.17338
sp|Q07417|ACADS_MOUSE	Q07417	Acads	Short-chain specific acyl-CoA dehydrogenase, mitochondrial OS=Mus musculus GN=Acads PE=1 SV=2	396.66	7	sp|Q07417|ACADS_MOUSE	158403	151738	178664	173352	224430	186003	158403	186003	0.0860683	0.136699	0.231724	0.0833333	0.0833333	0.183497	0.3951	0.183497	0.3951	0.837305
sp|Q9R0Q7|TEBP_MOUSE	Q9R0Q7	Ptges3	Prostaglandin E synthase 3 OS=Mus musculus GN=Ptges3 PE=1 SV=1	115.02	2	sp|Q9R0Q7|TEBP_MOUSE	48646.3	27431	59800.3	25649.1	36302.3	33515.6	48646.3	33515.6	0.363045	0.173612	-0.537497	0.111111	0.111111	0.184305	0.396141	0.184305	0.396141	1.42329
sp|P48771|CX7A2_MOUSE	P48771	Cox7a2	Cytochrome c oxidase subunit 7A2, mitochondrial OS=Mus musculus GN=Cox7a2 PE=1 SV=2	184.86	3	sp|P48771|CX7A2_MOUSE	179670	169256	271104	229969	262085	264540	179670	262085	0.27114	0.076488	0.544684	0	0	0.185856	0.398775	0.185856	0.398775	0.819502
sp|P19536|COX5B_MOUSE	P19536	Cox5b	Cytochrome c oxidase subunit 5B, mitochondrial OS=Mus musculus GN=Cox5b PE=1 SV=1	219.97	6	sp|P19536|COX5B_MOUSE	1.05426e+06	908073	1.30153e+06	1.2166e+06	1.38516e+06	1.29098e+06	1.05426e+06	1.29098e+06	0.182804	0.065101	0.292228	0	0	0.186265	0.398952	0.186265	0.398952	0.838453
sp|O35737|HNRH1_MOUSE	O35737	Hnrnph1	Heterogeneous nuclear ribonucleoprotein H OS=Mus musculus GN=Hnrnph1 PE=1 SV=3	60.75	1	sp|O35737|HNRH1_MOUSE	6187.06	4832.77	610.588	6107.31	5335.8	6363.57	4832.77	6107.31	0.750244	0.0901312	0.337687	0	0	0.186738	0.399267	0.186738	0.399267	0.653149
sp|Q6IRU2|TPM4_MOUSE	Q6IRU2	Tpm4	Tropomyosin alpha-4 chain OS=Mus musculus GN=Tpm4 PE=1 SV=3	175.96	4	sp|Q6IRU2|TPM4_MOUSE	28351.8	32304.6	29274.2	36334.3	31352.1	38020.2	29274.2	36334.3	0.0689847	0.0984	0.311703	0	0	0.188358	0.402028	0.188358	0.402028	0.850756
sp|O35129|PHB2_MOUSE	O35129	Phb2	Prohibitin-2 OS=Mus musculus GN=Phb2 PE=1 SV=1	284.04	6	sp|O35129|PHB2_MOUSE	131452	130530	155395	154085	167035	164894	131452	164894	0.101327	0.0428498	0.327006	0.047619	0	0.190936	0.406148	0.190936	0.406148	0.858775
sp|Q05920|PYC_MOUSE	Q05920	Pc	Pyruvate carboxylase, mitochondrial OS=Mus musculus GN=Pc PE=1 SV=1	935.55	16	sp|Q05920|PYC_MOUSE	275387	282235	439523	309047	470151	548963	282235	470151	0.279349	0.276218	0.736227	0	0	0.190952	0.406148	0.190952	0.406148	0.750772
sp|Q61234|SNTA1_MOUSE	Q61234	Snta1	Alpha-1-syntrophin OS=Mus musculus GN=Snta1 PE=1 SV=1	334.51	5	sp|Q61234|SNTA1_MOUSE	122177	102731	165320	152988	154480	162418	122177	154480	0.246267	0.0323618	0.338445	0	0.111111	0.191441	0.40648	0.191441	0.40648	0.830475
sp|P62983|RS27A_MOUSE	P62983	Rps27a	Ubiquitin-40S ribosomal protein S27a OS=Mus musculus GN=Rps27a PE=1 SV=2	297.81	5	sp|P62983|RS27A_MOUSE	789852	851876	1.12925e+06	996758	1.14877e+06	1.17213e+06	851876	1.14877e+06	0.195664	0.086109	0.43137	0.047619	0.0952381	0.191849	0.40664	0.191849	0.40664	0.835221
sp|P09541|MYL4_MOUSE	P09541	Myl4	Myosin light chain 4 OS=Mus musculus GN=Myl4 PE=1 SV=3	176.45	4	sp|P09541|MYL4_MOUSE	26430.4	29770.6	33519.4	44188.1	26578.8	47699.3	29770.6	44188.1	0.118585	0.286597	0.56977	0	0	0.192793	0.406901	0.192793	0.406901	0.757351
sp|P15508|SPTB1_MOUSE	P15508	Sptb	Spectrin beta chain, erythrocytic OS=Mus musculus GN=Sptb PE=1 SV=4	1032.88	20	sp|P15508|SPTB1_MOUSE	129068	113355	195870	168697	185616	180157	129068	180157	0.299897	0.0484669	0.481121	0.106667	0.12	0.193893	0.406901	0.193893	0.406901	0.820052
sp|P56959|FUS_MOUSE	P56959	Fus	RNA-binding protein FUS OS=Mus musculus GN=Fus PE=1 SV=1	55.78	2	sp|P56959|FUS_MOUSE	20341.9	11223.6	6999.36	6385.44	7539.62	10361.4	11223.6	7539.62	0.530474	0.252662	-0.573969	0	0	0.192967	0.406901	0.192967	0.406901	1.58792
sp|Q8BMS4|COQ3_MOUSE	Q8BMS4	Coq3	Ubiquinone biosynthesis O-methyltransferase, mitochondrial OS=Mus musculus GN=Coq3 PE=1 SV=1	49.33	1	sp|Q8BMS4|COQ3_MOUSE	13108.8	14138.9	21459.8	18807.8	22214.1	18569.1	14138.9	18807.8	0.280449	0.102652	0.411665	0	0	0.193968	0.406901	0.193968	0.406901	0.817361
sp|Q91VR2|ATPG_MOUSE	Q91VR2	Atp5c1	ATP synthase subunit gamma, mitochondrial OS=Mus musculus GN=Atp5c1 PE=1 SV=1	645.17	9	sp|Q91VR2|ATPG_MOUSE	833738	800761	949795	959823	1.09218e+06	965264	833738	965264	0.0908736	0.074469	0.211329	0.0888889	0.0888889	0.193941	0.406901	0.193941	0.406901	0.8565
sp|Q9CQZ6|NDUB3_MOUSE	Q9CQZ6	Ndufb3	NADH dehydrogenase [ubiquinone] 1 beta subcomplex subunit 3 OS=Mus musculus GN=Ndufb3 PE=1 SV=1	69.83	2	sp|Q9CQZ6|NDUB3_MOUSE	115464	97278.8	169310	132591	184201	162474	115464	162474	0.294133	0.1622	0.492768	0	0	0.193559	0.406901	0.193559	0.406901	0.797163
sp|P70236|MP2K6_MOUSE	P70236	Map2k6	Dual specificity mitogen-activated protein kinase kinase 6 OS=Mus musculus GN=Map2k6 PE=1 SV=1	39.12	1	sp|P70236|MP2K6_MOUSE	12209.9	8901.38	17529.1	13549.9	17388.4	18009.9	12209.9	17388.4	0.33794	0.148052	0.510074	0	0	0.19518	0.408741	0.19518	0.408741	0.789414
sp|P46412|GPX3_MOUSE	P46412	Gpx3	Glutathione peroxidase 3 OS=Mus musculus GN=Gpx3 PE=1 SV=2	57.67	1	sp|P46412|GPX3_MOUSE	603.486	13322.8	7102.5	8151.66	18298.8	8581.89	7102.5	8581.89	0.907352	0.4914	0.272969	0	0	0.199577	0.414591	0.199577	0.414591	0.600268
sp|P56376|ACYP1_MOUSE	P56376	Acyp1	Acylphosphatase-1 OS=Mus musculus GN=Acyp1 PE=1 SV=2	159.68	3	sp|P56376|ACYP1_MOUSE	34530.1	40431.6	30530.9	27176.6	25118.9	35063.9	34530.1	27176.6	0.141642	0.180274	-0.345487	0.111111	0	0.2003	0.414591	0.2003	0.414591	1.20757
sp|Q02788|CO6A2_MOUSE	Q02788	Col6a2	Collagen alpha-2(VI) chain OS=Mus musculus GN=Col6a2 PE=1 SV=3	624.23	13	sp|Q02788|CO6A2_MOUSE	330981	382258	351913	288663	313556	316701	351913	313556	0.0726149	0.050147	-0.166498	0	0	0.199937	0.414591	0.199937	0.414591	1.15913
sp|Q64152|BTF3_MOUSE	Q64152	Btf3	Transcription factor BTF3 OS=Mus musculus GN=Btf3 PE=1 SV=3	126.24	2	sp|Q64152|BTF3_MOUSE	64970.6	58379.7	72902.2	72573.3	71650.6	87849.5	64970.6	72573.3	0.111156	0.117607	0.159652	0.333333	0.111111	0.199732	0.414591	0.199732	0.414591	0.845648
sp|Q791V5|MTCH2_MOUSE	Q791V5	Mtch2	Mitochondrial carrier homolog 2 OS=Mus musculus GN=Mtch2 PE=1 SV=1	161.42	2	sp|Q791V5|MTCH2_MOUSE	82362	78313.8	68480.2	88727.2	91884.5	84993.6	78313.8	88727.2	0.09346	0.0389612	0.18011	0	0	0.200346	0.414591	0.200346	0.414591	0.862769
sp|Q9D2G2|ODO2_MOUSE	Q9D2G2	Dlst	Dihydrolipoyllysine-residue succinyltransferase component of 2-oxoglutarate dehydrogenase complex, mitochondrial OS=Mus musculus GN=Dlst PE=1 SV=1	746.78	10	sp|Q9D2G2|ODO2_MOUSE	551181	430626	561788	549376	659507	619392	551181	619392	0.141601	0.0914598	0.168326	0.111111	0.111111	0.198451	0.414591	0.198451	0.414591	0.84429
sp|Q9D6Y9|GLGB_MOUSE	Q9D6Y9	Gbe1	1,4-alpha-glucan-branching enzyme OS=Mus musculus GN=Gbe1 PE=1 SV=1	157.86	4	sp|Q9D6Y9|GLGB_MOUSE	44072.1	32571.1	47061.7	33906.5	34113.1	33901.6	44072.1	33906.5	0.185537	0.00355221	-0.378302	0	0	0.199417	0.414591	0.199417	0.414591	1.21373
sp|Q01405|SC23A_MOUSE	Q01405	Sec23a	Protein transport protein Sec23A OS=Mus musculus GN=Sec23a PE=1 SV=2	78.03	2	sp|Q01405|SC23A_MOUSE	8681.25	9161.71	12442.4	8739.73	8179.96	8024.83	9161.71	8179.96	0.202766	0.0452267	-0.163523	0	0	0.201054	0.415353	0.201054	0.415353	1.21411
sp|Q64105|SPRE_MOUSE	Q64105	Spr	Sepiapterin reductase OS=Mus musculus GN=Spr PE=1 SV=1	524.45	8	sp|Q64105|SPRE_MOUSE	247239	201109	248096	285139	277922	250933	247239	277922	0.115806	0.0664499	0.168772	0.037037	0	0.202422	0.417474	0.202422	0.417474	0.855588
sp|P59325|IF5_MOUSE	P59325	Eif5	Eukaryotic translation initiation factor 5 OS=Mus musculus GN=Eif5 PE=1 SV=1	94.39	1	sp|P59325|IF5_MOUSE	7698.34	7753.37	10494.9	5997.28	8287.69	6965.51	7753.37	6965.51	0.184871	0.162315	-0.154595	0	0	0.203286	0.417976	0.203286	0.417976	1.22099
sp|P70349|HINT1_MOUSE	P70349	Hint1	Histidine triad nucleotide-binding protein 1 OS=Mus musculus GN=Hint1 PE=1 SV=3	755.21	7	sp|P70349|HINT1_MOUSE	1.19881e+06	1.15366e+06	1.45022e+06	1.366e+06	1.49407e+06	1.59026e+06	1.19881e+06	1.49407e+06	0.126059	0.0758431	0.31765	0.0208333	0.0208333	0.204374	0.417976	0.204374	0.417976	0.854472
sp|Q5SX39|MYH4_MOUSE	Q5SX39	Myh4	Myosin-4 OS=Mus musculus GN=Myh4 PE=2 SV=1	42345.7	213	sp|Q5SX39|MYH4_MOUSE	1.76765e+09	1.64705e+09	1.87898e+09	1.9612e+09	1.95276e+09	2.22737e+09	1.76765e+09	1.9612e+09	0.0657353	0.0762863	0.149899	0.0135253	0.0165794	0.203491	0.417976	0.203491	0.417976	0.861976
sp|Q61335|BAP31_MOUSE	Q61335	Bcap31	B-cell receptor-associated protein 31 OS=Mus musculus GN=Bcap31 PE=1 SV=4	223.24	5	sp|Q61335|BAP31_MOUSE	37512.1	30505.7	61690.7	54008.6	55738.7	50720	37512.1	54008.6	0.378423	0.0476613	0.525833	0.133333	0	0.204012	0.417976	0.204012	0.417976	0.808318
sp|Q9D7N9|APMAP_MOUSE	Q9D7N9	Apmap	Adipocyte plasma membrane-associated protein OS=Mus musculus GN=Apmap PE=1 SV=1	169	3	sp|Q9D7N9|APMAP_MOUSE	15081	11032.7	18094	16929.2	18214.1	17960.5	15081	17960.5	0.240452	0.0384474	0.252098	0	0	0.204107	0.417976	0.204107	0.417976	0.832478
sp|P61161|ARP2_MOUSE	P61161	Actr2	Actin-related protein 2 OS=Mus musculus GN=Actr2 PE=1 SV=1	69.62	2	sp|P61161|ARP2_MOUSE	25600.4	8867.13	12883.7	11775.2	9392.26	9046.7	12883.7	9392.26	0.553445	0.14751	-0.456007	0	0	0.206318	0.421248	0.206318	0.421248	1.56719
sp|P63101|1433Z_MOUSE	P63101	Ywhaz	14-3-3 protein zeta/delta OS=Mus musculus GN=Ywhaz PE=1 SV=1	422.19	7	sp|P63101|1433Z_MOUSE	225887	206072	404746	290369	399317	369196	225887	369196	0.392373	0.159392	0.708787	0	0	0.207806	0.422872	0.207806	0.422872	0.790178
sp|Q6DFV8|VWDE_MOUSE	Q6DFV8	Vwde	von Willebrand factor D and EGF domain-containing protein OS=Mus musculus GN=Vwde PE=2 SV=2	56.97	1	sp|Q6DFV8|VWDE_MOUSE	9335.33	6931.28	13274.2	10989.2	11321.7	14818.9	9335.33	11321.7	0.325204	0.171421	0.278318	0	0	0.207545	0.422872	0.207545	0.422872	0.795609
sp|A2AAJ9|OBSCN_MOUSE	A2AAJ9	Obscn	Obscurin OS=Mus musculus GN=Obscn PE=1 SV=2	5544.91	101	sp|A2AAJ9|OBSCN_MOUSE	2.33761e+06	1.91086e+06	2.3276e+06	2.34693e+06	2.64474e+06	2.67335e+06	2.3276e+06	2.64474e+06	0.111107	0.0707496	0.184285	0.027027	0.024024	0.209405	0.42401	0.209405	0.42401	0.857931
sp|P19783|COX41_MOUSE	P19783	Cox4i1	Cytochrome c oxidase subunit 4 isoform 1, mitochondrial OS=Mus musculus GN=Cox4i1 PE=1 SV=2	372.69	7	sp|P19783|COX41_MOUSE	1.65116e+06	1.24481e+06	1.80645e+06	1.6663e+06	1.99848e+06	1.94573e+06	1.65116e+06	1.94573e+06	0.185025	0.0954542	0.236829	0	0	0.208986	0.42401	0.208986	0.42401	0.838146
sp|Q9Z1Q9|SYVC_MOUSE	Q9Z1Q9	Vars	Valine--tRNA ligase OS=Mus musculus GN=Vars PE=1 SV=1	68.73	2	sp|Q9Z1Q9|SYVC_MOUSE	7685.02	7836.48	14594.8	12279.6	11575.1	13383.4	7836.48	12279.6	0.393111	0.0734313	0.64798	0	0	0.20917	0.42401	0.20917	0.42401	0.80875
sp|P40936|INMT_MOUSE	P40936	Inmt	Indolethylamine N-methyltransferase OS=Mus musculus GN=Inmt PE=1 SV=1	39.09	1	sp|P40936|INMT_MOUSE	13317.1	18782.3	27814.3	23559	27739	23267.4	18782.3	23559	0.366593	0.100652	0.326903	0	0	0.21144	0.426021	0.21144	0.426021	0.803506
sp|Q61735|CD47_MOUSE	Q61735	Cd47	Leukocyte surface antigen CD47 OS=Mus musculus GN=Cd47 PE=1 SV=2	70.67	1	sp|Q61735|CD47_MOUSE	8842.97	7821.13	12995.6	6648	8823.08	7894.88	8842.97	7894.88	0.277197	0.14013	-0.163613	0	0	0.211786	0.426021	0.211786	0.426021	1.26935
sp|Q91VD9|NDUS1_MOUSE	Q91VD9	Ndufs1	NADH-ubiquinone oxidoreductase 75 kDa subunit, mitochondrial OS=Mus musculus GN=Ndufs1 PE=1 SV=2	1586.1	22	sp|Q91VD9|NDUS1_MOUSE	1.48387e+06	1.36215e+06	1.6661e+06	1.60818e+06	1.86586e+06	1.77081e+06	1.48387e+06	1.77081e+06	0.101709	0.0745364	0.255052	0	0	0.211791	0.426021	0.211791	0.426021	0.860296
sp|Q922B2|SYDC_MOUSE	Q922B2	Dars	Aspartate--tRNA ligase, cytoplasmic OS=Mus musculus GN=Dars PE=1 SV=2	229.21	6	sp|Q922B2|SYDC_MOUSE	338512	271110	360225	364406	371885	395643	338512	371885	0.143739	0.0432283	0.13565	0	0	0.211621	0.426021	0.211621	0.426021	0.856805
sp|P49722|PSA2_MOUSE	P49722	Psma2	Proteasome subunit alpha type-2 OS=Mus musculus GN=Psma2 PE=1 SV=3	156.73	3	sp|P49722|PSA2_MOUSE	47954	49513.8	86910	72809.7	75293.8	76637.4	49513.8	75293.8	0.358852	0.0259227	0.604701	0.111111	0	0.212863	0.426774	0.212863	0.426774	0.820401
sp|Q61207|SAP_MOUSE	Q61207	Psap	Prosaposin OS=Mus musculus GN=Psap PE=1 SV=2	359.69	7	sp|Q61207|SAP_MOUSE	103942	99905	139660	119011	157409	136549	103942	136549	0.191093	0.139646	0.393639	0	0.0416667	0.21265	0.426774	0.21265	0.426774	0.831799
sp|P23116|EIF3A_MOUSE	P23116	Eif3a	Eukaryotic translation initiation factor 3 subunit A OS=Mus musculus GN=Eif3a PE=1 SV=5	65.18	2	sp|P23116|EIF3A_MOUSE	3730.81	3225.43	5845.44	3827.91	6281.4	7055.52	3730.81	6281.4	0.325723	0.294506	0.751595	0.166667	0	0.214273	0.428196	0.214273	0.428196	0.745809
sp|Q9CZ13|QCR1_MOUSE	Q9CZ13	Uqcrc1	Cytochrome b-c1 complex subunit 1, mitochondrial OS=Mus musculus GN=Uqcrc1 PE=1 SV=2	1755.33	18	sp|Q9CZ13|QCR1_MOUSE	5.1091e+06	4.48839e+06	6.11477e+06	5.6048e+06	6.63689e+06	6.23492e+06	5.1091e+06	6.23492e+06	0.156709	0.084468	0.287302	0.0111111	0.0222222	0.214165	0.428196	0.214165	0.428196	0.850386
sp|P07724|ALBU_MOUSE	P07724	Alb	Serum albumin OS=Mus musculus GN=Alb PE=1 SV=3	4996.38	50	sp|P07724|ALBU_MOUSE	7.3251e+07	8.02517e+07	7.77888e+07	7.19233e+07	6.8986e+07	5.92996e+07	7.77888e+07	6.8986e+07	0.0460622	0.0989819	-0.173259	0.0333333	0.0533333	0.214797	0.428293	0.214797	0.428293	1.15525
sp|P35282|RAB21_MOUSE	P35282	Rab21	Ras-related protein Rab-21 OS=Mus musculus GN=Rab21 PE=1 SV=4	70.26	2	sp|P35282|RAB21_MOUSE	11592.4	6380.21	13905	10930.6	17067	13601.1	11592.4	13601.1	0.362735	0.221888	0.230544	0	0	0.215069	0.428293	0.215069	0.428293	0.766313
sp|Q9QXT0|CNPY2_MOUSE	Q9QXT0	Cnpy2	Protein canopy homolog 2 OS=Mus musculus GN=Cnpy2 PE=1 SV=1	103.98	2	sp|Q9QXT0|CNPY2_MOUSE	8508.62	9177.73	18882.8	14913	15573.4	15080.4	9177.73	15080.4	0.476305	0.0226026	0.716461	0	0	0.215372	0.428293	0.215372	0.428293	0.80254
sp|P80315|TCPD_MOUSE	P80315	Cct4	T-complex protein 1 subunit delta OS=Mus musculus GN=Cct4 PE=1 SV=3	218.84	5	sp|P80315|TCPD_MOUSE	34182.7	27352.6	41031.8	37335.9	41439.8	42742.2	34182.7	41439.8	0.200052	0.0696569	0.277752	0.133333	0	0.215779	0.428405	0.215779	0.428405	0.84405
sp|P01887|B2MG_MOUSE	P01887	B2m	Beta-2-microglobulin OS=Mus musculus GN=B2m PE=1 SV=2	37.47	1	sp|P01887|B2MG_MOUSE	5501.86	5215.28	4285.46	8206.71	6415.46	4602.83	5215.28	6415.46	0.127161	0.281189	0.298808	0	0	0.217797	0.429622	0.217797	0.429622	0.780369
sp|Q8CIG8|ANM5_MOUSE	Q8CIG8	Prmt5	Protein arginine N-methyltransferase 5 OS=Mus musculus GN=Prmt5 PE=1 SV=3	74.33	1	sp|Q8CIG8|ANM5_MOUSE	9193.77	6649.95	5459.41	8334.3	10951.2	7358.16	6649.95	8334.3	0.268638	0.209197	0.325718	0	0	0.217312	0.429622	0.217312	0.429622	0.799556
sp|Q9WU28|PFD5_MOUSE	Q9WU28	Pfdn5	Prefoldin subunit 5 OS=Mus musculus GN=Pfdn5 PE=1 SV=1	139.53	2	sp|Q9WU28|PFD5_MOUSE	9507.07	8267.92	12736.7	7565	8256.44	9056.51	9507.07	8256.44	0.226841	0.090009	-0.203482	0.166667	0	0.217288	0.429622	0.217288	0.429622	1.22646
sp|Q9WUR2|ECI2_MOUSE	Q9WUR2	Eci2	Enoyl-CoA delta isomerase 2, mitochondrial OS=Mus musculus GN=Eci2 PE=1 SV=2	229.27	5	sp|Q9WUR2|ECI2_MOUSE	25487.3	24113.4	43317.9	31269.2	42773.5	42194.7	25487.3	42194.7	0.345889	0.167279	0.727284	0	0	0.217647	0.429622	0.217647	0.429622	0.799386
sp|P32261|ANT3_MOUSE	P32261	Serpinc1	Antithrombin-III OS=Mus musculus GN=Serpinc1 PE=1 SV=1	47.93	2	sp|P32261|ANT3_MOUSE	4588.29	6452.13	8874.89	6097.07	3529.95	5237.02	6452.13	5237.02	0.323776	0.263719	-0.301031	0.333333	0	0.219566	0.432414	0.219566	0.432414	1.33983
sp|P15089|CBPA3_MOUSE	P15089	Cpa3	Mast cell carboxypeptidase A OS=Mus musculus GN=Cpa3 PE=2 SV=1	41.18	1	sp|P15089|CBPA3_MOUSE	5046.49	9151.99	9867.08	10242.1	12048.1	8309.84	9151.99	10242.1	0.324293	0.183284	0.162349	0	0	0.220284	0.432874	0.220284	0.432874	0.786456
sp|Q5M8N4|D39U1_MOUSE	Q5M8N4	Sdr39u1	Epimerase family protein SDR39U1 OS=Mus musculus GN=Sdr39u1 PE=1 SV=1	113.22	2	sp|Q5M8N4|D39U1_MOUSE	40021.5	19709.8	18365.3	15813.7	20504.8	18736.5	19709.8	18736.5	0.466103	0.129094	-0.0730646	0	0	0.220825	0.432874	0.220825	0.432874	1.41852
sp|Q9CR21|ACPM_MOUSE	Q9CR21	Ndufab1	Acyl carrier protein, mitochondrial OS=Mus musculus GN=Ndufab1 PE=1 SV=1	127.99	2	sp|Q9CR21|ACPM_MOUSE	471321	488011	445800	475617	376418	354800	471321	376418	0.0453889	0.160155	-0.324376	0	0	0.220861	0.432874	0.220861	0.432874	1.16431
sp|P60840|ENSA_MOUSE	P60840	Ensa	Alpha-endosulfine OS=Mus musculus GN=Ensa PE=1 SV=1	108	3	sp|P60840|ENSA_MOUSE	20898.5	20576.8	33934.9	30432.3	31548.9	28522.6	20898.5	30432.3	0.303188	0.0507277	0.542204	0	0	0.22285	0.435377	0.22285	0.435377	0.833227
sp|P97450|ATP5J_MOUSE	P97450	Atp5j	ATP synthase-coupling factor 6, mitochondrial OS=Mus musculus GN=Atp5j PE=1 SV=1	455.67	7	sp|P97450|ATP5J_MOUSE	1.02495e+06	1.14538e+06	1.4042e+06	1.32168e+06	1.46107e+06	1.38337e+06	1.14538e+06	1.38337e+06	0.162637	0.050297	0.272356	0	0	0.22261	0.435377	0.22261	0.435377	0.858
sp|P63254|CRIP1_MOUSE	P63254	Crip1	Cysteine-rich protein 1 OS=Mus musculus GN=Crip1 PE=1 SV=2	71.86	2	sp|P63254|CRIP1_MOUSE	23069.8	30982.6	27970.4	21703.6	25070.6	22726.2	27970.4	22726.2	0.146074	0.0745138	-0.299546	0	0	0.224201	0.437316	0.224201	0.437316	1.18018
sp|Q8CC35|SYNPO_MOUSE	Q8CC35	Synpo	Synaptopodin OS=Mus musculus GN=Synpo PE=1 SV=2	206.18	4	sp|Q8CC35|SYNPO_MOUSE	65099.8	68560.4	71418.5	96778.7	183520	54452.8	68560.4	96778.7	0.0462867	0.589646	0.497314	0	0	0.22491	0.438001	0.22491	0.438001	0.61263
sp|P05202|AATM_MOUSE	P05202	Got2	Aspartate aminotransferase, mitochondrial OS=Mus musculus GN=Got2 PE=1 SV=1	1482.22	22	sp|P05202|AATM_MOUSE	3.79405e+06	2.90922e+06	3.60257e+06	2.67479e+06	3.24408e+06	2.82342e+06	3.60257e+06	2.82342e+06	0.135514	0.101328	-0.351584	0	0.0114943	0.225716	0.438593	0.225716	0.438593	1.17885
sp|P61021|RAB5B_MOUSE	P61021	Rab5b	Ras-related protein Rab-5B OS=Mus musculus GN=Rab5b PE=1 SV=1	67.69	2	sp|P61021|RAB5B_MOUSE	6965.81	4433.64	6648.97	6534.53	7644.72	7410.17	6648.97	7410.17	0.229319	0.0813083	0.156374	0	0	0.225931	0.438593	0.225931	0.438593	0.835985
sp|Q9WVE8|PACN2_MOUSE	Q9WVE8	Pacsin2	Protein kinase C and casein kinase substrate in neurons protein 2 OS=Mus musculus GN=Pacsin2 PE=1 SV=1	52.62	1	sp|Q9WVE8|PACN2_MOUSE	226.559	3193.65	6910.55	3886.51	5286.99	5325.54	3193.65	5286.99	0.972532	0.16965	0.727241	0	0.333333	0.226793	0.439568	0.226793	0.439568	0.712513
sp|Q3U898|CSN9_MOUSE	Q3U898	Cops9	COP9 signalosome complex subunit 9 OS=Mus musculus GN=Cops9 PE=1 SV=1	47.96	1	sp|Q3U898|CSN9_MOUSE	3356.64	3488.56	6782.9	6508.28	5561.2	4923.74	3488.56	5561.2	0.42732	0.140755	0.672762	0	0	0.227681	0.440591	0.227681	0.440591	0.801973
sp|P56382|ATP5E_MOUSE	P56382	Atp5e	ATP synthase subunit epsilon, mitochondrial OS=Mus musculus GN=Atp5e PE=1 SV=2	51.33	1	sp|P56382|ATP5E_MOUSE	17186.1	17967.6	26240.5	21805.2	27222.8	24375.1	17967.6	24375.1	0.245164	0.110758	0.440015	0	0	0.228736	0.441328	0.228736	0.441328	0.836396
sp|Q9D819|IPYR_MOUSE	Q9D819	Ppa1	Inorganic pyrophosphatase OS=Mus musculus GN=Ppa1 PE=1 SV=1	265.66	5	sp|Q9D819|IPYR_MOUSE	41255.6	43898.1	37733.9	47371.9	44567.5	48815.9	41255.6	47371.9	0.0754962	0.0460414	0.199442	0.0666667	0	0.228784	0.441328	0.228784	0.441328	0.873059
sp|Q00897|A1AT4_MOUSE	Q00897	Serpina1d	Alpha-1-antitrypsin 1-4 OS=Mus musculus GN=Serpina1d PE=1 SV=1	182.45	2	sp|Q00897|A1AT4_MOUSE	131876	103291	134088	104444	111235	98702.5	131876	104444	0.139561	0.0598642	-0.336449	0	0	0.229474	0.441964	0.229474	0.441964	1.17454
sp|P62774|MTPN_MOUSE	P62774	Mtpn	Myotrophin OS=Mus musculus GN=Mtpn PE=1 SV=2	47.29	1	sp|P62774|MTPN_MOUSE	13955.7	8488.02	12215.7	12304.6	14126	15208.1	12215.7	14126	0.241788	0.105722	0.209615	0	0	0.23206	0.446242	0.23206	0.446242	0.832386
sp|P10605|CATB_MOUSE	P10605	Ctsb	Cathepsin B OS=Mus musculus GN=Ctsb PE=1 SV=2	306.69	7	sp|P10605|CATB_MOUSE	71318.1	83369.2	137259	107620	111948	140102	83369.2	111948	0.360815	0.147115	0.425242	0	0.047619	0.232926	0.44664	0.232926	0.44664	0.811704
sp|Q9CZ30|OLA1_MOUSE	Q9CZ30	Ola1	Obg-like ATPase 1 OS=Mus musculus GN=Ola1 PE=1 SV=1	391.15	5	sp|Q9CZ30|OLA1_MOUSE	92163.3	78365.4	138944	129000	127701	114623	92163.3	127701	0.307785	0.0642459	0.470504	0	0	0.232998	0.44664	0.232998	0.44664	0.833428
sp|Q9DAK9|PHP14_MOUSE	Q9DAK9	Phpt1	14 kDa phosphohistidine phosphatase OS=Mus musculus GN=Phpt1 PE=1 SV=1	229.95	4	sp|Q9DAK9|PHP14_MOUSE	263518	306742	321842	316066	342535	371138	306742	342535	0.101797	0.080243	0.159227	0.133333	0	0.236183	0.452038	0.236183	0.452038	0.866337
sp|P56394|COX17_MOUSE	P56394	Cox17	Cytochrome c oxidase copper chaperone OS=Mus musculus GN=Cox17 PE=1 SV=2	108.64	2	sp|P56394|COX17_MOUSE	28570.2	23210.7	45644.9	19041.3	31510.5	22491.7	28570.2	22491.7	0.360762	0.264438	-0.345121	0	0	0.236838	0.452582	0.236838	0.452582	1.3338
sp|Q99KI0|ACON_MOUSE	Q99KI0	Aco2	Aconitate hydratase, mitochondrial OS=Mus musculus GN=Aco2 PE=1 SV=1	3496.65	43	sp|Q99KI0|ACON_MOUSE	1.56913e+07	1.48734e+07	1.92617e+07	1.8231e+07	2.00438e+07	1.91846e+07	1.56913e+07	1.91846e+07	0.140505	0.0473459	0.289986	0.00520833	0.00520833	0.237558	0.453249	0.237558	0.453249	0.867158
sp|P46414|CDN1B_MOUSE	P46414	Cdkn1b	Cyclin-dependent kinase inhibitor 1B OS=Mus musculus GN=Cdkn1b PE=1 SV=2	44.03	1	sp|P46414|CDN1B_MOUSE	1600.56	2218.52	1981.56	2671.6	1690.76	3149.99	1981.56	2671.6	0.161241	0.297069	0.431069	0	0	0.239702	0.456629	0.239702	0.456629	0.772147
sp|P08551|NFL_MOUSE	P08551	Nefl	Neurofilament light polypeptide OS=Mus musculus GN=Nefl PE=1 SV=5	501.08	13	sp|P08551|NFL_MOUSE	124706	173671	348028	197902	329595	333186	173671	329595	0.544774	0.268707	0.924339	0.025641	0	0.240408	0.457261	0.240408	0.457261	0.751035
sp|P05977|MYL1_MOUSE	P05977	Myl1	Myosin light chain 1/3, skeletal muscle isoform OS=Mus musculus GN=Myl1 PE=1 SV=2	5146.55	22	sp|P05977|MYL1_MOUSE	3.25605e+08	2.65176e+08	3.41844e+08	3.33517e+08	3.66255e+08	3.76932e+08	3.25605e+08	3.66255e+08	0.129959	0.0630329	0.169728	0.0215054	0.0286738	0.241338	0.458317	0.241338	0.458317	0.866186
sp|P00405|COX2_MOUSE	P00405	Mtco2	Cytochrome c oxidase subunit 2 OS=Mus musculus GN=Mtco2 PE=1 SV=1	735.9	7	sp|P00405|COX2_MOUSE	3.43009e+06	2.4123e+06	3.76643e+06	3.53218e+06	4.08477e+06	3.72961e+06	3.43009e+06	3.72961e+06	0.22013	0.074037	0.120779	0	0	0.24329	0.460478	0.24329	0.460478	0.84685
sp|Q62422|OSTF1_MOUSE	Q62422	Ostf1	Osteoclast-stimulating factor 1 OS=Mus musculus GN=Ostf1 PE=1 SV=2	40.8	1	sp|Q62422|OSTF1_MOUSE	2461.8	2422.99	4371.7	3582.46	3652.47	3875.48	2461.8	3652.47	0.361061	0.0413188	0.569159	0	0	0.243605	0.460478	0.243605	0.460478	0.833136
sp|Q9JJV2|PROF2_MOUSE	Q9JJV2	Pfn2	Profilin-2 OS=Mus musculus GN=Pfn2 PE=1 SV=3	232.45	5	sp|Q9JJV2|PROF2_MOUSE	58153.8	54112.4	77303.3	75438.9	69237.7	75941.6	58153.8	75438.9	0.196053	0.0507733	0.375435	0.0666667	0	0.242853	0.460478	0.242853	0.460478	0.859265
sp|Q9R1P3|PSB2_MOUSE	Q9R1P3	Psmb2	Proteasome subunit beta type-2 OS=Mus musculus GN=Psmb2 PE=1 SV=1	125.15	3	sp|Q9R1P3|PSB2_MOUSE	39607.2	37086.9	34053.1	44255.2	36326.4	49595.6	37086.9	44255.2	0.0753345	0.153865	0.254937	0	0	0.243988	0.460489	0.243988	0.460489	0.850742
sp|P22599|A1AT2_MOUSE	P22599	Serpina1b	Alpha-1-antitrypsin 1-2 OS=Mus musculus GN=Serpina1b PE=1 SV=2	221.21	3	sp|P22599|A1AT2_MOUSE	289393	300704	230758	285914	204361	199093	289393	204361	0.137223	0.211832	-0.501909	0.133333	0.2	0.244682	0.461088	0.244682	0.461088	1.19073
sp|O54786|DFFA_MOUSE	O54786	Dffa	DNA fragmentation factor subunit alpha OS=Mus musculus GN=Dffa PE=1 SV=2	82.83	1	sp|O54786|DFFA_MOUSE	8424.55	5775.88	9464.46	8308.94	4792.05	5615.82	8424.55	5615.82	0.241099	0.294823	-0.585102	0	0	0.246121	0.463087	0.246121	0.463087	1.26437
sp|P14206|RSSA_MOUSE	P14206	Rpsa	40S ribosomal protein SA OS=Mus musculus GN=Rpsa PE=1 SV=4	284.45	5	sp|P14206|RSSA_MOUSE	134532	116240	147583	139365	160275	159234	134532	159234	0.118572	0.0770345	0.243194	0	0	0.248621	0.4661	0.248621	0.4661	0.868115
sp|Q78IK2|USMG5_MOUSE	Q78IK2	Usmg5	Up-regulated during skeletal muscle growth protein 5 OS=Mus musculus GN=Usmg5 PE=1 SV=1	147.83	2	sp|Q78IK2|USMG5_MOUSE	143558	126381	171672	158794	180750	170727	143558	170727	0.155325	0.0646239	0.250055	0	0	0.249044	0.4661	0.249044	0.4661	0.865444
sp|Q8BH64|EHD2_MOUSE	Q8BH64	Ehd2	EH domain-containing protein 2 OS=Mus musculus GN=Ehd2 PE=1 SV=1	583.29	13	sp|Q8BH64|EHD2_MOUSE	376248	404738	523332	375308	382380	348215	404738	375308	0.179419	0.0489201	-0.108911	0.0888889	0.0666667	0.248566	0.4661	0.248566	0.4661	1.17941
sp|Q8K4F5|ABHDB_MOUSE	Q8K4F5	Abhd11	Protein ABHD11 OS=Mus musculus GN=Abhd11 PE=1 SV=1	38.49	1	sp|Q8K4F5|ABHDB_MOUSE	26953.3	20011.2	9854	14878	11862	11837.9	20011.2	11862	0.454071	0.135954	-0.754454	0	0	0.249248	0.4661	0.249248	0.4661	1.47282
sp|Q8K4Z3|NNRE_MOUSE	Q8K4Z3	Naxe	NAD(P)H-hydrate epimerase OS=Mus musculus GN=Naxe PE=1 SV=1	68.1	2	sp|Q8K4Z3|NNRE_MOUSE	66470.5	60024.5	77128.5	80255.7	76127	76591.2	66470.5	76591.2	0.127265	0.029123	0.204464	0	0	0.249879	0.466569	0.249879	0.466569	0.874019
sp|O70591|PFD2_MOUSE	O70591	Pfdn2	Prefoldin subunit 2 OS=Mus musculus GN=Pfdn2 PE=1 SV=2	128.49	2	sp|O70591|PFD2_MOUSE	30686.6	26283.8	42904.3	27155	27579	26939.4	30686.6	27155	0.258656	0.0119528	-0.176391	0	0	0.252919	0.46848	0.252919	0.46848	1.22285
sp|P52503|NDUS6_MOUSE	P52503	Ndufs6	NADH dehydrogenase [ubiquinone] iron-sulfur protein 6, mitochondrial OS=Mus musculus GN=Ndufs6 PE=1 SV=2	510.86	6	sp|P52503|NDUS6_MOUSE	644383	607391	621047	651999	742678	736713	621047	736713	0.029965	0.0713895	0.246401	0.0333333	0.0666667	0.251683	0.46848	0.251683	0.46848	0.878685
sp|P61971|NTF2_MOUSE	P61971	Nutf2	Nuclear transport factor 2 OS=Mus musculus GN=Nutf2 PE=1 SV=1	250.17	6	sp|P61971|NTF2_MOUSE	449722	346852	522874	358409	346955	396753	449722	358409	0.201057	0.0709928	-0.327424	0	0	0.253259	0.46848	0.253259	0.46848	1.19719
sp|P97443|SMYD1_MOUSE	P97443	Smyd1	Histone-lysine N-methyltransferase Smyd1 OS=Mus musculus GN=Smyd1 PE=1 SV=3	1384.43	17	sp|P97443|SMYD1_MOUSE	2.34998e+06	1.55002e+06	2.37503e+06	2.23807e+06	2.6145e+06	2.55394e+06	2.34998e+06	2.55394e+06	0.224343	0.0818727	0.120076	0.0689655	0.0804598	0.253584	0.46848	0.253584	0.46848	0.847233
sp|Q07076|ANXA7_MOUSE	Q07076	Anxa7	Annexin A7 OS=Mus musculus GN=Anxa7 PE=1 SV=2	481.74	10	sp|Q07076|ANXA7_MOUSE	1.07227e+06	913832	1.30557e+06	1.22308e+06	1.27844e+06	1.30091e+06	1.07227e+06	1.27844e+06	0.179596	0.0316034	0.253713	0.111111	0.0555556	0.252455	0.46848	0.252455	0.46848	0.865676
sp|Q91ZJ5|UGPA_MOUSE	Q91ZJ5	Ugp2	UTP--glucose-1-phosphate uridylyltransferase OS=Mus musculus GN=Ugp2 PE=1 SV=3	1334.56	18	sp|Q91ZJ5|UGPA_MOUSE	1.64544e+06	1.41138e+06	1.34234e+06	1.80171e+06	1.72376e+06	1.53013e+06	1.41138e+06	1.72376e+06	0.108336	0.082977	0.288451	0	0	0.252551	0.46848	0.252551	0.46848	0.870158
sp|Q9Z0N1|IF2G_MOUSE	Q9Z0N1	Eif2s3x	Eukaryotic translation initiation factor 2 subunit 3, X-linked OS=Mus musculus GN=Eif2s3x PE=1 SV=2	126.48	3	sp|Q9Z0N1|IF2G_MOUSE	32599.6	31212.9	38689.1	37672.3	36959.1	43328.5	32599.6	37672.3	0.116399	0.0887524	0.208651	0	0	0.253423	0.46848	0.253423	0.46848	0.868953
sp|D3Z7H8|CILP2_MOUSE	D3Z7H8	Cilp2	Cartilage intermediate layer protein 2 OS=Mus musculus GN=Cilp2 PE=1 SV=1	315.35	5	sp|D3Z7H8|CILP2_MOUSE	41572.7	95685.4	32363.6	109431	49016.1	76884.2	41572.7	76884.2	0.605082	0.385469	0.887049	0	0	0.25484	0.468556	0.25484	0.468556	0.720778
sp|P03921|NU5M_MOUSE	P03921	Mtnd5	NADH-ubiquinone oxidoreductase chain 5 OS=Mus musculus GN=Mtnd5 PE=1 SV=3	125.1	2	sp|P03921|NU5M_MOUSE	18624.3	11339.7	8395.83	10487.3	8713.66	9165.85	11339.7	9165.85	0.411799	0.0974728	-0.307044	0	0	0.254842	0.468556	0.254842	0.468556	1.35228
sp|P40124|CAP1_MOUSE	P40124	Cap1	Adenylyl cyclase-associated protein 1 OS=Mus musculus GN=Cap1 PE=1 SV=4	76.81	1	sp|P40124|CAP1_MOUSE	2276.7	2868.38	2257.8	1264.8	2914.87	1819.11	2276.7	1819.11	0.140698	0.41994	-0.32371	0	0	0.25456	0.468556	0.25456	0.468556	1.23406
sp|P56399|UBP5_MOUSE	P56399	Usp5	Ubiquitin carboxyl-terminal hydrolase 5 OS=Mus musculus GN=Usp5 PE=1 SV=1	490.42	9	sp|P56399|UBP5_MOUSE	114135	98502.8	116511	128400	117731	128762	114135	128400	0.0891713	0.0501483	0.169903	0	0	0.255158	0.468556	0.255158	0.468556	0.877981
sp|Q9EQS3|MYCBP_MOUSE	Q9EQS3	Mycbp	C-Myc-binding protein OS=Mus musculus GN=Mycbp PE=1 SV=5	52.01	1	sp|Q9EQS3|MYCBP_MOUSE	13182.9	12979.3	16794.2	14867.6	16171.6	19169	13182.9	16171.6	0.149886	0.131785	0.294795	0	0	0.256202	0.469679	0.256202	0.469679	0.855563
sp|Q9ERR7|SEP15_MOUSE	Q9ERR7	Selenof	Selenoprotein F OS=Mus musculus GN=Selenof PE=1 SV=3	58.09	1	sp|Q9ERR7|SEP15_MOUSE	2174.19	2427.19	5170.45	3279.15	4188.31	4809.28	2427.19	4188.31	0.510144	0.188056	0.787082	0	0	0.256538	0.469679	0.256538	0.469679	0.795963
sp|Q6ZWY9|H2B1C_MOUSE	Q6ZWY9	Hist1h2bc	Histone H2B type 1-C/E/G OS=Mus musculus GN=Hist1h2bc PE=1 SV=3	606.02	8	sp|Q6ZWY9|H2B1C_MOUSE	2.16895e+06	2.37131e+06	2.42779e+06	1.95315e+06	2.27385e+06	1.87951e+06	2.37131e+06	1.95315e+06	0.0585958	0.103008	-0.279879	0	0	0.257164	0.470123	0.257164	0.470123	1.14108
sp|Q8VDI7|UBAC1_MOUSE	Q8VDI7	Ubac1	Ubiquitin-associated domain-containing protein 1 OS=Mus musculus GN=Ubac1 PE=1 SV=2	124.85	2	sp|Q8VDI7|UBAC1_MOUSE	16766.2	12409.3	22128.9	20052.7	20862.6	19679.7	16766.2	20052.7	0.28468	0.0299385	0.258241	0	0	0.258453	0.471773	0.258453	0.471773	0.846678
sp|Q9WVQ5|MTNB_MOUSE	Q9WVQ5	Apip	Methylthioribulose-1-phosphate dehydratase OS=Mus musculus GN=Apip PE=1 SV=1	61.32	1	sp|Q9WVQ5|MTNB_MOUSE	3572.83	4414.13	4297.88	4099.49	5569.45	4725.78	4297.88	4725.78	0.111328	0.153735	0.136928	0.333333	0	0.261073	0.475845	0.261073	0.475845	0.853427
sp|P01643|KV5AA_MOUSE	P01643	NA	Ig kappa chain V-V region MOPC 173 OS=Mus musculus PE=1 SV=1	117.26	1	sp|P01643|KV5AA_MOUSE	3485.71	1153.59	4054.02	1745.03	6084.77	8694.32	3485.71	6084.77	0.530408	0.637315	0.803749	0	0	0.263038	0.478002	0.263038	0.478002	0.526099
sp|P05064|ALDOA_MOUSE	P05064	Aldoa	Fructose-bisphosphate aldolase A OS=Mus musculus GN=Aldoa PE=1 SV=2	3810.53	30	sp|P05064|ALDOA_MOUSE	1.79159e+08	1.44701e+08	1.73109e+08	1.76521e+08	1.92128e+08	1.9884e+08	1.73109e+08	1.92128e+08	0.111061	0.0605353	0.150392	0.0047619	0	0.262921	0.478002	0.262921	0.478002	0.875734
sp|Q8R429|AT2A1_MOUSE	Q8R429	Atp2a1	Sarcoplasmic/endoplasmic reticulum calcium ATPase 1 OS=Mus musculus GN=Atp2a1 PE=1 SV=1	7942.32	57	sp|Q8R429|AT2A1_MOUSE	1.64214e+08	1.49324e+08	2.02639e+08	1.84083e+08	1.99838e+08	2.09815e+08	1.64214e+08	1.99838e+08	0.159886	0.065554	0.283256	0.0241546	0.031401	0.263865	0.478794	0.263865	0.478794	0.869369
sp|P54775|PRS6B_MOUSE	P54775	Psmc4	26S protease regulatory subunit 6B OS=Mus musculus GN=Psmc4 PE=1 SV=2	153.58	3	sp|P54775|PRS6B_MOUSE	57064.6	46503.3	43770.7	50513.3	62520.2	57405.9	46503.3	57405.9	0.142948	0.106056	0.303866	0	0	0.264687	0.47939	0.264687	0.47939	0.864463
sp|P62702|RS4X_MOUSE	P62702	Rps4x	40S ribosomal protein S4, X isoform OS=Mus musculus GN=Rps4x PE=1 SV=2	295.02	8	sp|P62702|RS4X_MOUSE	59194.1	41819.7	72896.3	58903	68389.4	83519.1	59194.1	68389.4	0.268663	0.176681	0.208319	0.0416667	0	0.264978	0.47939	0.264978	0.47939	0.824955
sp|Q8R4N0|CLYBL_MOUSE	Q8R4N0	Clybl	Citrate lyase subunit beta-like protein, mitochondrial OS=Mus musculus GN=Clybl PE=1 SV=2	195.39	4	sp|Q8R4N0|CLYBL_MOUSE	68192.5	55141.9	71082.6	50387.8	60518.6	56843.8	68192.5	56843.8	0.131052	0.0917187	-0.26261	0	0	0.266899	0.482152	0.266899	0.482152	1.15897
sp|P58774|TPM2_MOUSE	P58774	Tpm2	Tropomyosin beta chain OS=Mus musculus GN=Tpm2 PE=1 SV=1	3675.48	34	sp|P58774|TPM2_MOUSE	5.22094e+07	5.10709e+07	6.0203e+07	4.33475e+07	5.03697e+07	4.94656e+07	5.22094e+07	4.94656e+07	0.0913203	0.0800398	-0.0778822	0.0307018	0.0394737	0.267582	0.482673	0.267582	0.482673	1.14178
sp|P35700|PRDX1_MOUSE	P35700	Prdx1	Peroxiredoxin-1 OS=Mus musculus GN=Prdx1 PE=1 SV=1	563.78	9	sp|P35700|PRDX1_MOUSE	1.7156e+06	951167	1.33413e+06	1.48183e+06	1.6737e+06	1.56675e+06	1.33413e+06	1.56675e+06	0.2866	0.0610801	0.231876	0	0.0277778	0.270448	0.486408	0.270448	0.486408	0.847238
sp|P80317|TCPZ_MOUSE	P80317	Cct6a	T-complex protein 1 subunit zeta OS=Mus musculus GN=Cct6a PE=1 SV=3	245.67	5	sp|P80317|TCPZ_MOUSE	20994.8	35113.1	40910.6	39964.4	36422.6	39449.9	35113.1	39449.9	0.316748	0.0495631	0.168013	0	0	0.270221	0.486408	0.270221	0.486408	0.837544
sp|Q9D855|QCR7_MOUSE	Q9D855	Uqcrb	Cytochrome b-c1 complex subunit 7 OS=Mus musculus GN=Uqcrb PE=1 SV=3	550.29	7	sp|Q9D855|QCR7_MOUSE	1.02659e+06	1.01199e+06	1.30806e+06	1.27791e+06	1.31234e+06	1.2263e+06	1.02659e+06	1.27791e+06	0.149596	0.0340378	0.315929	0	0	0.271048	0.486772	0.271048	0.486772	0.876876
sp|Q99LB2|DHRS4_MOUSE	Q99LB2	Dhrs4	Dehydrogenase/reductase SDR family member 4 OS=Mus musculus GN=Dhrs4 PE=1 SV=3	175.21	4	sp|Q99LB2|DHRS4_MOUSE	50080.5	26330.9	36253.9	22431.8	36826.1	28440.7	36253.9	28440.7	0.317616	0.247316	-0.350183	0	0	0.272254	0.488221	0.272254	0.488221	1.28469
sp|P70296|PEBP1_MOUSE	P70296	Pebp1	Phosphatidylethanolamine-binding protein 1 OS=Mus musculus GN=Pebp1 PE=1 SV=3	975.03	11	sp|P70296|PEBP1_MOUSE	4.12002e+06	3.17551e+06	3.72803e+06	4.0323e+06	4.30222e+06	4.20173e+06	3.72803e+06	4.20173e+06	0.129139	0.0326457	0.172568	0	0	0.27338	0.489523	0.27338	0.489523	0.879335
sp|P38647|GRP75_MOUSE	P38647	Hspa9	Stress-70 protein, mitochondrial OS=Mus musculus GN=Hspa9 PE=1 SV=3	1765.08	28	sp|P38647|GRP75_MOUSE	936352	782201	886828	887988	1.114e+06	989202	886828	989202	0.0906199	0.113547	0.157611	0.030303	0.10101	0.274092	0.490079	0.274092	0.490079	0.871017
sp|P80313|TCPH_MOUSE	P80313	Cct7	T-complex protein 1 subunit eta OS=Mus musculus GN=Cct7 PE=1 SV=1	152.09	3	sp|P80313|TCPH_MOUSE	30243.6	30005.8	57466.9	46435.8	45965	47415	30243.6	46435.8	0.402319	0.0158717	0.618609	0	0	0.275007	0.490997	0.275007	0.490997	0.841938
sp|P57787|MOT4_MOUSE	P57787	Slc16a3	Monocarboxylate transporter 4 OS=Mus musculus GN=Slc16a3 PE=1 SV=1	109.42	3	sp|P57787|MOT4_MOUSE	26681	18833.3	30162.6	30208.5	25966.6	32971.1	26681	30208.5	0.230052	0.118733	0.179138	0	0	0.277988	0.495597	0.277988	0.495597	0.848909
sp|Q8BP48|MAP11_MOUSE	Q8BP48	Metap1	Methionine aminopeptidase 1 OS=Mus musculus GN=Metap1 PE=1 SV=1	75.71	2	sp|Q8BP48|MAP11_MOUSE	16425	18875.8	23581.1	16283.4	16443.7	17571.1	18875.8	16443.7	0.185291	0.0418549	-0.198998	0	0	0.279956	0.498379	0.279956	0.498379	1.17065
sp|P14069|S10A6_MOUSE	P14069	S100a6	Protein S100-A6 OS=Mus musculus GN=S100a6 PE=1 SV=3	70.21	2	sp|P14069|S10A6_MOUSE	100659	114240	145693	129976	152864	133572	114240	133572	0.192187	0.0886722	0.225544	0	0	0.28043	0.498497	0.28043	0.498497	0.865952
sp|P62320|SMD3_MOUSE	P62320	Snrpd3	Small nuclear ribonucleoprotein Sm D3 OS=Mus musculus GN=Snrpd3 PE=1 SV=1	78.44	1	sp|P62320|SMD3_MOUSE	428.47	8177.49	10746.2	6340.31	9033.51	9994.86	8177.49	9033.51	0.832657	0.224028	0.143629	0	0	0.281283	0.498929	0.281283	0.498929	0.762837
sp|P63073|IF4E_MOUSE	P63073	Eif4e	Eukaryotic translation initiation factor 4E OS=Mus musculus GN=Eif4e PE=1 SV=1	100.73	2	sp|P63073|IF4E_MOUSE	17074.7	17967.4	26741.4	22177.2	23521.3	26371	17967.4	23521.3	0.25939	0.0891407	0.388583	0	0	0.281489	0.498929	0.281489	0.498929	0.857277
sp|Q9D783|KLH40_MOUSE	Q9D783	Klhl40	Kelch-like protein 40 OS=Mus musculus GN=Klhl40 PE=1 SV=1	278.66	7	sp|Q9D783|KLH40_MOUSE	87471.4	92391.6	124557	110370	118417	120370	92391.6	118417	0.198495	0.0455398	0.358039	0	0	0.282631	0.500228	0.282631	0.500228	0.871871
sp|Q3UH68|LIMC1_MOUSE	Q3UH68	Limch1	LIM and calponin homology domains-containing protein 1 OS=Mus musculus GN=Limch1 PE=1 SV=2	55.47	1	sp|Q3UH68|LIMC1_MOUSE	3865.64	2701.32	8023.84	5867.42	6162.45	5670.91	3865.64	5867.42	0.57531	0.0419317	0.602017	0	0	0.283602	0.501222	0.283602	0.501222	0.824303
sp|Q8VBT1|TXLNB_MOUSE	Q8VBT1	Txlnb	Beta-taxilin OS=Mus musculus GN=Txlnb PE=1 SV=2	328.32	8	sp|Q8VBT1|TXLNB_MOUSE	48363	47872.1	56727.4	65938.6	55988.9	53150.6	48363	55988.9	0.0976109	0.115071	0.211236	0	0	0.284213	0.501394	0.284213	0.501394	0.873682
sp|Q9D172|ES1_MOUSE	Q9D172	D10Jhu81e	ES1 protein homolog, mitochondrial OS=Mus musculus GN=D10Jhu81e PE=1 SV=1	472.69	9	sp|Q9D172|ES1_MOUSE	913370	907470	909392	815532	824916	799970	909392	815532	0.00330666	0.0154893	-0.15716	0	0	0.28452	0.501394	0.28452	0.501394	1.11876
sp|P50396|GDIA_MOUSE	P50396	Gdi1	Rab GDP dissociation inhibitor alpha OS=Mus musculus GN=Gdi1 PE=1 SV=3	187.9	3	sp|P50396|GDIA_MOUSE	58313.3	55473	72658.7	67735.6	65532.2	81593	58313.3	67735.6	0.148231	0.121566	0.216089	0	0	0.287409	0.502815	0.287409	0.502815	0.867748
sp|Q8BH59|CMC1_MOUSE	Q8BH59	Slc25a12	Calcium-binding mitochondrial carrier protein Aralar1 OS=Mus musculus GN=Slc25a12 PE=1 SV=1	2121.86	29	sp|Q8BH59|CMC1_MOUSE	2.65315e+06	2.41958e+06	2.99174e+06	2.78673e+06	3.13521e+06	3.23618e+06	2.65315e+06	3.13521e+06	0.107018	0.0772465	0.240855	0.025641	0.00854701	0.287666	0.502815	0.287666	0.502815	0.880582
sp|Q8BMF4|ODP2_MOUSE	Q8BMF4	Dlat	Dihydrolipoyllysine-residue acetyltransferase component of pyruvate dehydrogenase complex, mitochondrial OS=Mus musculus GN=Dlat PE=1 SV=2	900.06	13	sp|Q8BMF4|ODP2_MOUSE	1.2242e+06	1.01641e+06	1.1783e+06	1.18489e+06	1.37079e+06	1.3207e+06	1.1783e+06	1.3207e+06	0.0957811	0.0744432	0.16459	0	0	0.287763	0.502815	0.287763	0.502815	0.881986
sp|Q9CRD0|OCAD1_MOUSE	Q9CRD0	Ociad1	OCIA domain-containing protein 1 OS=Mus musculus GN=Ociad1 PE=1 SV=1	68.88	1	sp|Q9CRD0|OCAD1_MOUSE	3347.16	11233.9	8291.33	7807.79	4414.56	2421.91	8291.33	4414.56	0.522747	0.557854	-0.909334	0.333333	0	0.286077	0.502815	0.286077	0.502815	1.56187
sp|Q9D0S9|HINT2_MOUSE	Q9D0S9	Hint2	Histidine triad nucleotide-binding protein 2, mitochondrial OS=Mus musculus GN=Hint2 PE=1 SV=1	65.05	1	sp|Q9D0S9|HINT2_MOUSE	21937.6	22693.8	33357.1	24450.8	37434.8	32276.5	22693.8	32276.5	0.245649	0.208283	0.508182	0	0	0.28742	0.502815	0.28742	0.502815	0.828237
sp|Q9JJZ2|TBA8_MOUSE	Q9JJZ2	Tuba8	Tubulin alpha-8 chain OS=Mus musculus GN=Tuba8 PE=1 SV=1	188.17	4	sp|Q9JJZ2|TBA8_MOUSE	108663	126898	215202	169977	175651	186444	126898	175651	0.379228	0.0471635	0.469044	0	0	0.287793	0.502815	0.287793	0.502815	0.847183
sp|O09165|CASQ1_MOUSE	O09165	Casq1	Calsequestrin-1 OS=Mus musculus GN=Casq1 PE=1 SV=3	2376.23	19	sp|O09165|CASQ1_MOUSE	4.43541e+07	3.7507e+07	4.66758e+07	4.54747e+07	4.8332e+07	5.1972e+07	4.43541e+07	4.8332e+07	0.111258	0.067016	0.123911	0.0148148	0.0222222	0.288627	0.503554	0.288627	0.503554	0.881727
sp|O35343|IMA3_MOUSE	O35343	Kpna4	Importin subunit alpha-3 OS=Mus musculus GN=Kpna4 PE=1 SV=1	123.38	3	sp|O35343|IMA3_MOUSE	54903.5	46076.8	65783.8	36070.2	33375.4	67894.5	54903.5	36070.2	0.17758	0.419376	-0.60609	0	0	0.290191	0.504208	0.290191	0.504208	1.21424
sp|P14211|CALR_MOUSE	P14211	Calr	Calreticulin OS=Mus musculus GN=Calr PE=1 SV=1	525.92	11	sp|P14211|CALR_MOUSE	238665	223357	221679	239605	263859	264407	223357	263859	0.0410728	0.0553367	0.240418	0.0555556	0.0277778	0.290522	0.504208	0.290522	0.504208	0.890385
sp|Q99LC3|NDUAA_MOUSE	Q99LC3	Ndufa10	NADH dehydrogenase [ubiquinone] 1 alpha subcomplex subunit 10, mitochondrial OS=Mus musculus GN=Ndufa10 PE=1 SV=1	741.34	14	sp|Q99LC3|NDUAA_MOUSE	832692	776591	968375	894699	1.01969e+06	1.00925e+06	832692	1.00925e+06	0.114762	0.0711574	0.277436	0	0.0208333	0.290652	0.504208	0.290652	0.504208	0.881661
sp|P15331|PERI_MOUSE	P15331	Prph	Peripherin OS=Mus musculus GN=Prph PE=1 SV=2	122.29	3	sp|P15331|PERI_MOUSE	8883.78	10763.6	21422.9	11814.9	21640.4	19480.7	10763.6	19480.7	0.493967	0.292627	0.85589	0	0	0.292432	0.505422	0.292432	0.505422	0.775846
sp|P62806|H4_MOUSE	P62806	Hist1h4a	Histone H4 OS=Mus musculus GN=Hist1h4a PE=1 SV=2	444.72	7	sp|P62806|H4_MOUSE	1.52285e+06	1.20262e+06	1.44621e+06	1.21438e+06	1.17882e+06	1.26447e+06	1.44621e+06	1.21438e+06	0.120244	0.0352959	-0.252058	0.037037	0.037037	0.29185	0.505422	0.29185	0.505422	1.14053
sp|Q9D051|ODPB_MOUSE	Q9D051	Pdhb	Pyruvate dehydrogenase E1 component subunit beta, mitochondrial OS=Mus musculus GN=Pdhb PE=1 SV=1	1178.21	14	sp|Q9D051|ODPB_MOUSE	1.95946e+06	1.69554e+06	2.12176e+06	2.01262e+06	2.36107e+06	2.18529e+06	1.95946e+06	2.18529e+06	0.111716	0.0796912	0.157372	0.015873	0.047619	0.292591	0.505422	0.292591	0.505422	0.880739
sp|O35459|ECH1_MOUSE	O35459	Ech1	Delta(3,5)-Delta(2,4)-dienoyl-CoA isomerase, mitochondrial OS=Mus musculus GN=Ech1 PE=1 SV=1	434.89	7	sp|O35459|ECH1_MOUSE	48947.7	67596.9	86339.1	67342.1	84858	88072.3	67596.9	84858	0.27645	0.139305	0.328093	0	0	0.296796	0.506251	0.296796	0.506251	0.84439
sp|P11983|TCPA_MOUSE	P11983	Tcp1	T-complex protein 1 subunit alpha OS=Mus musculus GN=Tcp1 PE=1 SV=3	212.28	5	sp|P11983|TCPA_MOUSE	31188.6	27721.7	36032.3	34230.7	36264	36858	31188.6	36264	0.131898	0.0385024	0.21752	0	0	0.294382	0.506251	0.294382	0.506251	0.884398
sp|P46471|PRS7_MOUSE	P46471	Psmc2	26S protease regulatory subunit 7 OS=Mus musculus GN=Psmc2 PE=1 SV=5	242.99	4	sp|P46471|PRS7_MOUSE	52938.3	40652.8	81340.1	64196.2	67515.9	74601.7	52938.3	67515.9	0.357892	0.0772866	0.350917	0.0833333	0.25	0.296225	0.506251	0.296225	0.506251	0.847889
sp|Q02789|CAC1S_MOUSE	Q02789	Cacna1s	Voltage-dependent L-type calcium channel subunit alpha-1S OS=Mus musculus GN=Cacna1s PE=1 SV=2	804.88	18	sp|Q02789|CAC1S_MOUSE	428737	373251	409956	429846	451677	480708	409956	451677	0.0698575	0.0561923	0.139824	0.0175439	0.0701754	0.296167	0.506251	0.296167	0.506251	0.889676
sp|Q8VBW6|ULA1_MOUSE	Q8VBW6	Nae1	NEDD8-activating enzyme E1 regulatory subunit OS=Mus musculus GN=Nae1 PE=1 SV=1	81.78	2	sp|Q8VBW6|ULA1_MOUSE	10245.4	8549.26	9161.57	8848.34	11925.6	11687.3	9161.57	11687.3	0.0921742	0.15822	0.351269	0	0	0.29424	0.506251	0.29424	0.506251	0.861221
sp|Q8VCA8|SCRN2_MOUSE	Q8VCA8	Scrn2	Secernin-2 OS=Mus musculus GN=Scrn2 PE=1 SV=1	127.6	3	sp|Q8VCA8|SCRN2_MOUSE	25696.6	20585.4	28729.5	27022.6	29062.4	29314	25696.6	29062.4	0.164616	0.0441453	0.177578	0	0	0.295272	0.506251	0.295272	0.506251	0.878364
sp|Q9D5T0|ATAD1_MOUSE	Q9D5T0	Atad1	ATPase family AAA domain-containing protein 1 OS=Mus musculus GN=Atad1 PE=1 SV=1	59.15	1	sp|Q9D5T0|ATAD1_MOUSE	14782.5	13353	21201	12595.4	16181.7	12027.2	14782.5	12595.4	0.254169	0.16561	-0.230995	0	0	0.294979	0.506251	0.294979	0.506251	1.2091
sp|Q9DB05|SNAA_MOUSE	Q9DB05	Napa	Alpha-soluble NSF attachment protein OS=Mus musculus GN=Napa PE=1 SV=1	47.34	1	sp|Q9DB05|SNAA_MOUSE	7162.19	7295.24	10971.5	5906.52	7620.4	7557.05	7295.24	7557.05	0.255056	0.138267	0.0508682	0	0	0.296736	0.506251	0.296736	0.506251	1.20608
sp|Q9R0P9|UCHL1_MOUSE	Q9R0P9	Uchl1	Ubiquitin carboxyl-terminal hydrolase isozyme L1 OS=Mus musculus GN=Uchl1 PE=1 SV=1	244.28	4	sp|Q9R0P9|UCHL1_MOUSE	106157	91504.3	113994	76455.6	105715	88602.8	106157	88602.8	0.109888	0.162864	-0.260772	0	0	0.294823	0.506251	0.294823	0.506251	1.15098
sp|P10639|THIO_MOUSE	P10639	Txn	Thioredoxin OS=Mus musculus GN=Txn PE=1 SV=3	301.75	5	sp|P10639|THIO_MOUSE	480180	423909	733799	589752	646354	669770	480180	646354	0.302377	0.0647573	0.42875	0	0	0.298118	0.50709	0.298118	0.50709	0.859388
sp|P97384|ANX11_MOUSE	P97384	Anxa11	Annexin A11 OS=Mus musculus GN=Anxa11 PE=1 SV=2	674.02	11	sp|P97384|ANX11_MOUSE	294898	273856	439531	260679	273777	301029	294898	273777	0.268358	0.0739142	-0.107216	0.128205	0.128205	0.298113	0.50709	0.298113	0.50709	1.20683
sp|Q8BGD9|IF4B_MOUSE	Q8BGD9	Eif4b	Eukaryotic translation initiation factor 4B OS=Mus musculus GN=Eif4b PE=1 SV=1	206.13	4	sp|Q8BGD9|IF4B_MOUSE	15449.1	18804.4	13062.8	20348.5	16014.9	18267.7	15449.1	18267.7	0.182882	0.119018	0.241774	0.166667	0.166667	0.301008	0.511295	0.301008	0.511295	0.866107
sp|P48962|ADT1_MOUSE	P48962	Slc25a4	ADP/ATP translocase 1 OS=Mus musculus GN=Slc25a4 PE=1 SV=4	1687.83	20	sp|P48962|ADT1_MOUSE	1.529e+07	1.24647e+07	1.4319e+07	1.44569e+07	1.67531e+07	1.63319e+07	1.4319e+07	1.63319e+07	0.102356	0.0771353	0.189766	0.0277778	0.0185185	0.304542	0.51454	0.304542	0.51454	0.88498
sp|Q70KF4|CMYA5_MOUSE	Q70KF4	Cmya5	Cardiomyopathy-associated protein 5 OS=Mus musculus GN=Cmya5 PE=1 SV=2	1223.47	26	sp|Q70KF4|CMYA5_MOUSE	243466	193440	278570	265065	277185	270856	243466	270856	0.179386	0.0223672	0.153807	0.0595238	0.0357143	0.303793	0.51454	0.303793	0.51454	0.879929
sp|Q78ZA7|NP1L4_MOUSE	Q78ZA7	Nap1l4	Nucleosome assembly protein 1-like 4 OS=Mus musculus GN=Nap1l4 PE=1 SV=1	395.01	7	sp|Q78ZA7|NP1L4_MOUSE	107301	106745	162745	137440	145031	150497	107301	145031	0.256153	0.0454339	0.434692	0	0	0.304012	0.51454	0.304012	0.51454	0.870253
sp|Q8BH95|ECHM_MOUSE	Q8BH95	Echs1	Enoyl-CoA hydratase, mitochondrial OS=Mus musculus GN=Echs1 PE=1 SV=1	293.91	5	sp|Q8BH95|ECHM_MOUSE	161995	152867	175325	171423	204940	177403	161995	177403	0.0691236	0.0968452	0.131084	0	0	0.305022	0.51454	0.305022	0.51454	0.885187
sp|Q9CR62|M2OM_MOUSE	Q9CR62	Slc25a11	Mitochondrial 2-oxoglutarate/malate carrier protein OS=Mus musculus GN=Slc25a11 PE=1 SV=3	746.17	10	sp|Q9CR62|M2OM_MOUSE	441960	306284	243702	274941	275630	254113	306284	274941	0.306518	0.0455906	-0.155751	0.166667	0.0833333	0.304642	0.51454	0.304642	0.51454	1.23271
sp|P68372|TBB4B_MOUSE	P68372	Tubb4b	Tubulin beta-4B chain OS=Mus musculus GN=Tubb4b PE=1 SV=1	2032.93	22	sp|P68372|TBB4B_MOUSE	4.43892e+06	4.16959e+06	5.77798e+06	5.12226e+06	5.41686e+06	5.82975e+06	4.43892e+06	5.41686e+06	0.179637	0.0651333	0.287248	0.018018	0.00900901	0.306005	0.515487	0.306005	0.515487	0.878893
sp|O88685|PRS6A_MOUSE	O88685	Psmc3	26S protease regulatory subunit 6A OS=Mus musculus GN=Psmc3 PE=1 SV=2	509.23	11	sp|O88685|PRS6A_MOUSE	96049	95363.9	173991	142040	133643	151024	96049	142040	0.371089	0.0611097	0.56446	0	0	0.308951	0.51877	0.308951	0.51877	0.856334
sp|P15532|NDKA_MOUSE	P15532	Nme1	Nucleoside diphosphate kinase A OS=Mus musculus GN=Nme1 PE=1 SV=1	68.79	2	sp|P15532|NDKA_MOUSE	21826.4	12568.8	19225.4	18545	24177.3	20379.7	19225.4	20379.7	0.26713	0.136569	0.084117	0	0	0.30944	0.51877	0.30944	0.51877	0.849745
sp|Q7TPW1|NEXN_MOUSE	Q7TPW1	Nexn	Nexilin OS=Mus musculus GN=Nexn PE=1 SV=3	236.74	6	sp|Q7TPW1|NEXN_MOUSE	36764.9	26146.6	40163.3	29191.1	24353.2	32988.9	36764.9	29191.1	0.212808	0.150056	-0.332798	0.0555556	0.0555556	0.30965	0.51877	0.30965	0.51877	1.19116
sp|Q99P72|RTN4_MOUSE	Q99P72	Rtn4	Reticulon-4 OS=Mus musculus GN=Rtn4 PE=1 SV=2	459.48	5	sp|Q99P72|RTN4_MOUSE	1.30083e+06	1.19638e+06	1.30256e+06	1.48806e+06	1.28752e+06	1.49619e+06	1.30083e+06	1.48806e+06	0.0480087	0.0830073	0.194009	0	0	0.309443	0.51877	0.309443	0.51877	0.889505
sp|P29391|FRIL1_MOUSE	P29391	Ftl1	Ferritin light chain 1 OS=Mus musculus GN=Ftl1 PE=1 SV=2	251.02	4	sp|P29391|FRIL1_MOUSE	91309.6	93785.2	106968	94531.4	99058.3	177444	93785.2	99058.3	0.0864601	0.376929	0.0789174	0	0.0666667	0.312009	0.520583	0.312009	0.520583	0.787159
sp|P52480|KPYM_MOUSE	P52480	Pkm	Pyruvate kinase PKM OS=Mus musculus GN=Pkm PE=1 SV=4	5052.88	41	sp|P52480|KPYM_MOUSE	5.05107e+07	3.77623e+07	4.00075e+07	4.61189e+07	4.97771e+07	4.89453e+07	4.00075e+07	4.89453e+07	0.159153	0.0397173	0.290902	0.00396825	0.031746	0.311517	0.520583	0.311517	0.520583	0.885662
sp|P60335|PCBP1_MOUSE	P60335	Pcbp1	Poly(rC)-binding protein 1 OS=Mus musculus GN=Pcbp1 PE=1 SV=1	287.54	7	sp|P60335|PCBP1_MOUSE	161398	132018	186025	115246	148164	148465	161398	148164	0.169185	0.139065	-0.123431	0.125	0.0833333	0.311604	0.520583	0.311604	0.520583	1.16405
sp|A2AQP0|MYH7B_MOUSE	A2AQP0	Myh7b	Myosin-7B OS=Mus musculus GN=Myh7b PE=3 SV=1	58.46	2	sp|A2AQP0|MYH7B_MOUSE	727539	691026	929129	679869	673549	693527	727539	679869	0.163864	0.0149655	-0.0977685	0	0	0.31254	0.520759	0.31254	0.520759	1.14693
sp|Q78IK4|MIC27_MOUSE	Q78IK4	Apool	MICOS complex subunit Mic27 OS=Mus musculus GN=Apool PE=1 SV=1	77.07	1	sp|Q78IK4|MIC27_MOUSE	17117.9	6783.06	13804.6	13217	22180.5	12895.4	13804.6	13217	0.419868	0.327399	-0.0627533	0.333333	0	0.31384	0.521503	0.31384	0.521503	0.780767
sp|Q9D880|TIM50_MOUSE	Q9D880	Timm50	Mitochondrial import inner membrane translocase subunit TIM50 OS=Mus musculus GN=Timm50 PE=1 SV=1	81.61	2	sp|Q9D880|TIM50_MOUSE	8300.49	7985.77	17302.6	7077.49	10618.2	7166.55	8300.49	7166.55	0.472529	0.243626	-0.211918	0	0	0.313469	0.521503	0.313469	0.521503	1.351
sp|P11499|HS90B_MOUSE	P11499	Hsp90ab1	Heat shock protein HSP 90-beta OS=Mus musculus GN=Hsp90ab1 PE=1 SV=3	1419.59	24	sp|P11499|HS90B_MOUSE	1.77313e+06	1.43231e+06	2.30931e+06	1.97487e+06	2.23751e+06	2.11516e+06	1.77313e+06	2.11516e+06	0.240508	0.06231	0.254469	0	0	0.314383	0.521697	0.314383	0.521697	0.871546
sp|Q9D6R2|IDH3A_MOUSE	Q9D6R2	Idh3a	Isocitrate dehydrogenase [NAD] subunit alpha, mitochondrial OS=Mus musculus GN=Idh3a PE=1 SV=1	1557.29	19	sp|Q9D6R2|IDH3A_MOUSE	3.91074e+06	3.17056e+06	4.01502e+06	4.0379e+06	4.4499e+06	4.01092e+06	3.91074e+06	4.0379e+06	0.124476	0.0590518	0.0461614	0.0107527	0.0215054	0.315842	0.523407	0.315842	0.523407	0.887797
sp|Q64518|AT2A3_MOUSE	Q64518	Atp2a3	Sarcoplasmic/endoplasmic reticulum calcium ATPase 3 OS=Mus musculus GN=Atp2a3 PE=1 SV=3	217.4	2	sp|Q64518|AT2A3_MOUSE	8.95906e+06	1.12617e+07	1.1765e+07	1.17436e+07	1.13169e+07	1.31551e+07	1.12617e+07	1.17436e+07	0.140316	0.0796923	0.0604425	0	0	0.317688	0.525043	0.317688	0.525043	0.883206
sp|Q9JKB3|YBOX3_MOUSE	Q9JKB3	Ybx3	Y-box-binding protein 3 OS=Mus musculus GN=Ybx3 PE=1 SV=2	463.29	6	sp|Q9JKB3|YBOX3_MOUSE	195043	171823	226979	204048	234398	233174	195043	233174	0.139899	0.0767412	0.257614	0.0833333	0	0.317378	0.525043	0.317378	0.525043	0.884199
sp|Q60714|S27A1_MOUSE	Q60714	Slc27a1	Long-chain fatty acid transport protein 1 OS=Mus musculus GN=Slc27a1 PE=1 SV=1	73.42	2	sp|Q60714|S27A1_MOUSE	10320	11088.5	18885.1	10776.6	19944.2	21449.4	11088.5	19944.2	0.352824	0.332181	0.846904	0	0	0.319184	0.526804	0.319184	0.526804	0.772348
sp|O88441|MTX2_MOUSE	O88441	Mtx2	Metaxin-2 OS=Mus musculus GN=Mtx2 PE=1 SV=1	40.86	1	sp|O88441|MTX2_MOUSE	1340.89	1472.72	3492.02	1988.19	2831.9	2825.82	1472.72	2825.82	0.573631	0.190443	0.94019	0	0	0.320347	0.527301	0.320347	0.527301	0.824705
sp|Q91X72|HEMO_MOUSE	Q91X72	Hpx	Hemopexin OS=Mus musculus GN=Hpx PE=1 SV=2	386.91	8	sp|Q91X72|HEMO_MOUSE	219356	194870	373234	306727	302963	302846	219356	302963	0.368355	0.00725798	0.46587	0	0	0.320333	0.527301	0.320333	0.527301	0.862935
sp|Q8BG32|PSD11_MOUSE	Q8BG32	Psmd11	26S proteasome non-ATPase regulatory subunit 11 OS=Mus musculus GN=Psmd11 PE=1 SV=3	349.83	6	sp|Q8BG32|PSD11_MOUSE	48102.5	43504.9	67125.1	60180.2	58525.1	61976.5	48102.5	60180.2	0.236676	0.028661	0.323178	0.142857	0.0952381	0.32104	0.527731	0.32104	0.527731	0.878519
sp|P19246|NFH_MOUSE	P19246	Nefh	Neurofilament heavy polypeptide OS=Mus musculus GN=Nefh PE=1 SV=3	149.85	4	sp|P19246|NFH_MOUSE	19580.4	8549.35	31879.5	16476.3	30823.2	31013.2	19580.4	30823.2	0.583451	0.319434	0.654605	0.0833333	0	0.321919	0.528426	0.321919	0.528426	0.766278
sp|P47857|PFKAM_MOUSE	P47857	Pfkm	ATP-dependent 6-phosphofructokinase, muscle type OS=Mus musculus GN=Pfkm PE=1 SV=3	4262.49	35	sp|P47857|PFKAM_MOUSE	1.7931e+07	1.51186e+07	1.74434e+07	1.8344e+07	1.79942e+07	2.02055e+07	1.74434e+07	1.8344e+07	0.0892917	0.0630668	0.0726245	0.00888889	0.0222222	0.322327	0.528426	0.322327	0.528426	0.892991
sp|Q9Z2U1|PSA5_MOUSE	Q9Z2U1	Psma5	Proteasome subunit alpha type-5 OS=Mus musculus GN=Psma5 PE=1 SV=1	313.42	5	sp|Q9Z2U1|PSA5_MOUSE	68018.8	67666.5	107952	89517.5	89827.5	100486	68018.8	89827.5	0.285148	0.0669494	0.401224	0.166667	0.166667	0.323612	0.529823	0.323612	0.529823	0.870658
sp|Q9CQS8|SC61B_MOUSE	Q9CQS8	Sec61b	Protein transport protein Sec61 subunit beta OS=Mus musculus GN=Sec61b PE=1 SV=3	63.21	2	sp|Q9CQS8|SC61B_MOUSE	34870.6	3529.25	3819.73	1606.69	6266.15	5848.46	3819.73	5848.46	1.27986	0.563658	0.614587	0	0	0.324191	0.530061	0.324191	0.530061	3.07694
sp|Q8BTM8|FLNA_MOUSE	Q8BTM8	Flna	Filamin-A OS=Mus musculus GN=Flna PE=1 SV=5	398.78	10	sp|Q8BTM8|FLNA_MOUSE	102205	118044	145783	103830	114256	98992.3	118044	103830	0.180789	0.0738023	-0.185089	0.0333333	0.2	0.324809	0.530362	0.324809	0.530362	1.15439
sp|Q9CPP6|NDUA5_MOUSE	Q9CPP6	Ndufa5	NADH dehydrogenase [ubiquinone] 1 alpha subcomplex subunit 5 OS=Mus musculus GN=Ndufa5 PE=1 SV=3	310.16	6	sp|Q9CPP6|NDUA5_MOUSE	222772	226472	176291	190698	178358	181997	222772	181997	0.134118	0.0345186	-0.291653	0	0	0.327245	0.533627	0.327245	0.533627	1.13516
sp|Q91WK5|GCSH_MOUSE	Q91WK5	Gcsh	Glycine cleavage system H protein, mitochondrial OS=Mus musculus GN=Gcsh PE=1 SV=2	77.96	2	sp|Q91WK5|GCSH_MOUSE	63713.8	55784.1	82784.5	62542.6	92731	82948.2	63713.8	82948.2	0.205821	0.193969	0.380604	0	0	0.327886	0.533961	0.327886	0.533961	0.849135
sp|Q6NT99|DUS23_MOUSE	Q6NT99	Dusp23	Dual specificity protein phosphatase 23 OS=Mus musculus GN=Dusp23 PE=1 SV=1	151.12	3	sp|Q6NT99|DUS23_MOUSE	28803.2	24629	30857.9	31895.6	28239.8	35303.8	28803.2	31895.6	0.112967	0.111046	0.147129	0.25	0.25	0.329087	0.535203	0.329087	0.535203	0.883179
sp|Q9JMA1|UBP14_MOUSE	Q9JMA1	Usp14	Ubiquitin carboxyl-terminal hydrolase 14 OS=Mus musculus GN=Usp14 PE=1 SV=3	284.64	7	sp|Q9JMA1|UBP14_MOUSE	90388.7	79758.9	109887	108060	100323	106567	90388.7	106567	0.163697	0.0390967	0.237548	0	0.047619	0.329632	0.535379	0.329632	0.535379	0.88914
sp|Q99KB8|GLO2_MOUSE	Q99KB8	Hagh	Hydroxyacylglutathione hydrolase, mitochondrial OS=Mus musculus GN=Hagh PE=1 SV=2	177.57	4	sp|Q99KB8|GLO2_MOUSE	41390.4	39508.5	64778.5	49191.6	71847.3	51941.7	41390.4	51941.7	0.289912	0.214413	0.327597	0.166667	0.166667	0.330162	0.535528	0.330162	0.535528	0.842161
sp|Q60668|HNRPD_MOUSE	Q60668	Hnrnpd	Heterogeneous nuclear ribonucleoprotein D0 OS=Mus musculus GN=Hnrnpd PE=1 SV=2	151.55	3	sp|Q60668|HNRPD_MOUSE	39444.5	45902.8	71462.8	56648.1	62546.2	61204.5	45902.8	61204.5	0.323937	0.051413	0.415055	0	0	0.332191	0.538105	0.332191	0.538105	0.869241
sp|P56480|ATPB_MOUSE	P56480	Atp5b	ATP synthase subunit beta, mitochondrial OS=Mus musculus GN=Atp5b PE=1 SV=2	3716.87	26	sp|P56480|ATPB_MOUSE	2.76909e+07	2.64465e+07	3.23408e+07	2.99812e+07	3.4218e+07	3.25919e+07	2.76909e+07	3.25919e+07	0.107778	0.0662469	0.235101	0.015625	0.0104167	0.332697	0.538212	0.332697	0.538212	0.893452
sp|P20029|GRP78_MOUSE	P20029	Hspa5	78 kDa glucose-regulated protein OS=Mus musculus GN=Hspa5 PE=1 SV=3	1130.57	21	sp|P20029|GRP78_MOUSE	611029	524516	706762	659728	668832	744308	611029	668832	0.148447	0.0671938	0.130403	0.0138889	0.0555556	0.333589	0.538942	0.333589	0.538942	0.888772
sp|P62897|CYC_MOUSE	P62897	Cycs	Cytochrome c, somatic OS=Mus musculus GN=Cycs PE=1 SV=2	334.75	5	sp|P62897|CYC_MOUSE	1.61134e+06	992799	897234	970724	941565	939627	992799	941565	0.332146	0.0183259	-0.076441	0.0416667	0.0416667	0.334948	0.540424	0.334948	0.540424	1.22773
sp|P08121|CO3A1_MOUSE	P08121	Col3a1	Collagen alpha-1(III) chain OS=Mus musculus GN=Col3a1 PE=1 SV=4	56.08	1	sp|P08121|CO3A1_MOUSE	9338.58	17021.3	14323.4	19574.6	15626.3	13178.4	14323.4	15626.3	0.287416	0.200124	0.125608	0	0	0.336447	0.542127	0.336447	0.542127	0.840922
sp|Q8BG05|ROA3_MOUSE	Q8BG05	Hnrnpa3	Heterogeneous nuclear ribonucleoprotein A3 OS=Mus musculus GN=Hnrnpa3 PE=1 SV=1	222.4	3	sp|Q8BG05|ROA3_MOUSE	74407.2	68088.8	98014.4	80059.5	95613.4	98370.3	74407.2	95613.4	0.196746	0.108077	0.361771	0	0	0.338329	0.544443	0.338329	0.544443	0.877637
sp|P19324|SERPH_MOUSE	P19324	Serpinh1	Serpin H1 OS=Mus musculus GN=Serpinh1 PE=1 SV=3	116.25	2	sp|P19324|SERPH_MOUSE	16640.7	19247.9	23131.6	19006.4	16001.5	16549.7	19247.9	16549.7	0.166027	0.0931157	-0.217892	0	0	0.340236	0.546792	0.340236	0.546792	1.14474
sp|O35864|CSN5_MOUSE	O35864	Cops5	COP9 signalosome complex subunit 5 OS=Mus musculus GN=Cops5 PE=1 SV=3	78.22	1	sp|O35864|CSN5_MOUSE	29168	19911.2	38581.3	31252.2	33655.7	36228.2	29168	33655.7	0.319477	0.0738164	0.206464	0	0	0.34488	0.553529	0.34488	0.553529	0.866758
sp|P38060|HMGCL_MOUSE	P38060	Hmgcl	Hydroxymethylglutaryl-CoA lyase, mitochondrial OS=Mus musculus GN=Hmgcl PE=1 SV=2	251.13	3	sp|P38060|HMGCL_MOUSE	43508.2	42597.9	57009.9	40634.8	42526.3	42534.6	43508.2	42526.3	0.16918	0.0261215	-0.0329318	0	0	0.345607	0.553968	0.345607	0.553968	1.13859
sp|Q9CQ91|NDUA3_MOUSE	Q9CQ91	Ndufa3	NADH dehydrogenase [ubiquinone] 1 alpha subcomplex subunit 3 OS=Mus musculus GN=Ndufa3 PE=1 SV=1	80.03	3	sp|Q9CQ91|NDUA3_MOUSE	75619.7	68978.5	78811.7	75773	88176.7	84945.8	75619.7	84945.8	0.0673618	0.0775589	0.16778	0	0	0.346427	0.554555	0.346427	0.554555	0.897606
sp|O70492|SNX3_MOUSE	O70492	Snx3	Sorting nexin-3 OS=Mus musculus GN=Snx3 PE=1 SV=3	58.43	2	sp|O70492|SNX3_MOUSE	9980.61	5919.94	6991.63	6007.38	5326.18	7718.41	6991.63	6007.38	0.275783	0.194076	-0.218893	0	0	0.347075	0.554801	0.347075	0.554801	1.20156
sp|P19157|GSTP1_MOUSE	P19157	Gstp1	Glutathione S-transferase P 1 OS=Mus musculus GN=Gstp1 PE=1 SV=2	580.05	6	sp|P19157|GSTP1_MOUSE	1.6927e+06	975221	1.36052e+06	1.54567e+06	1.47495e+06	1.56626e+06	1.36052e+06	1.54567e+06	0.267398	0.0313251	0.18407	0.0333333	0.1	0.348395	0.554801	0.348395	0.554801	0.878252
sp|P22315|HEMH_MOUSE	P22315	Fech	Ferrochelatase, mitochondrial OS=Mus musculus GN=Fech PE=1 SV=2	107.17	3	sp|P22315|HEMH_MOUSE	35714.7	33806.3	46003.9	42527.8	43398.8	43178.9	35714.7	43178.9	0.170382	0.0105246	0.273808	0	0	0.348041	0.554801	0.348041	0.554801	0.89481
sp|P56135|ATPK_MOUSE	P56135	Atp5j2	ATP synthase subunit f, mitochondrial OS=Mus musculus GN=Atp5j2 PE=1 SV=3	124.48	2	sp|P56135|ATPK_MOUSE	414521	444333	479205	480866	481930	520231	444333	481930	0.0725864	0.0453666	0.117181	0	0	0.348034	0.554801	0.348034	0.554801	0.902248
sp|Q64310|SURF4_MOUSE	Q64310	Surf4	Surfeit locus protein 4 OS=Mus musculus GN=Surf4 PE=1 SV=1	298.37	3	sp|Q64310|SURF4_MOUSE	37491.3	29687.2	56996.9	41029.2	46621.5	58338.4	37491.3	46621.5	0.339837	0.181521	0.31444	0.0833333	0.0833333	0.348871	0.554836	0.348871	0.554836	0.85058
sp|P01878|IGHA_MOUSE	P01878	NA	Ig alpha chain C region OS=Mus musculus PE=1 SV=1	42.14	1	sp|P01878|IGHA_MOUSE	4207.51	4023.86	22675.5	7664.05	9307.3	24762.3	4207.51	9307.3	1.04015	0.678098	1.1454	0	0	0.351306	0.557984	0.351306	0.557984	0.740574
sp|P24270|CATA_MOUSE	P24270	Cat	Catalase OS=Mus musculus GN=Cat PE=1 SV=4	142.87	3	sp|P24270|CATA_MOUSE	12180.2	13215.4	28283.5	19079.5	21305.5	21795.9	13215.4	21305.5	0.503731	0.0698434	0.68901	0	0	0.353166	0.559527	0.353166	0.559527	0.863272
sp|Q6P8M1|TATD1_MOUSE	Q6P8M1	Tatdn1	Putative deoxyribonuclease TATDN1 OS=Mus musculus GN=Tatdn1 PE=1 SV=1	48.76	1	sp|Q6P8M1|TATD1_MOUSE	3544.46	2069.53	5853.26	5091.5	3746.95	4776.89	3544.46	4776.89	0.498929	0.15496	0.430506	0	0	0.353193	0.559527	0.353193	0.559527	0.84223
sp|P99028|QCR6_MOUSE	P99028	Uqcrh	Cytochrome b-c1 complex subunit 6, mitochondrial OS=Mus musculus GN=Uqcrh PE=1 SV=2	289.13	5	sp|P99028|QCR6_MOUSE	1.13985e+06	978558	1.2212e+06	1.09687e+06	1.45275e+06	1.23413e+06	1.13985e+06	1.23413e+06	0.110938	0.142306	0.114657	0.0952381	0.047619	0.356075	0.56283	0.356075	0.56283	0.882617
sp|Q9CQC7|NDUB4_MOUSE	Q9CQC7	Ndufb4	NADH dehydrogenase [ubiquinone] 1 beta subcomplex subunit 4 OS=Mus musculus GN=Ndufb4 PE=1 SV=3	126.59	2	sp|Q9CQC7|NDUB4_MOUSE	227917	223514	178605	171973	208135	177647	223514	177647	0.129937	0.104606	-0.331356	0	0	0.356198	0.56283	0.356198	0.56283	1.1296
sp|Q8R5A0|SMYD2_MOUSE	Q8R5A0	Smyd2	N-lysine methyltransferase SMYD2 OS=Mus musculus GN=Smyd2 PE=1 SV=1	46.82	1	sp|Q8R5A0|SMYD2_MOUSE	20733.9	19142.6	20330.9	14075.9	19385.5	20165.9	20330.9	19385.5	0.041222	0.185382	-0.0686948	0	0	0.357482	0.564129	0.357482	0.564129	1.1227
sp|O35857|TIM44_MOUSE	O35857	Timm44	Mitochondrial import inner membrane translocase subunit TIM44 OS=Mus musculus GN=Timm44 PE=1 SV=2	48.04	1	sp|O35857|TIM44_MOUSE	5691.45	5228.74	11377.3	7674.75	8285.41	9915.73	5691.45	8285.41	0.460699	0.134316	0.541775	0	0	0.36525	0.56657	0.36525	0.56657	0.861711
sp|O55143|AT2A2_MOUSE	O55143	Atp2a2	Sarcoplasmic/endoplasmic reticulum calcium ATPase 2 OS=Mus musculus GN=Atp2a2 PE=1 SV=2	523.26	12	sp|O55143|AT2A2_MOUSE	868228	593818	1.21789e+06	839876	1.18152e+06	1.1256e+06	868228	1.1256e+06	0.350148	0.174692	0.374548	0	0	0.364781	0.56657	0.364781	0.56657	0.851585
sp|P07356|ANXA2_MOUSE	P07356	Anxa2	Annexin A2 OS=Mus musculus GN=Anxa2 PE=1 SV=2	728.3	13	sp|P07356|ANXA2_MOUSE	426940	513885	570852	467226	443440	429522	513885	443440	0.143829	0.0426801	-0.212706	0.0444444	0.0444444	0.36197	0.56657	0.36197	0.56657	1.12796
sp|P62869|ELOB_MOUSE	P62869	Elob	Elongin-B OS=Mus musculus GN=Elob PE=1 SV=1	167.11	3	sp|P62869|ELOB_MOUSE	54905.9	41443	60952.9	49463.6	65374.4	65657.7	54905.9	65374.4	0.19047	0.154059	0.251766	0	0	0.364985	0.56657	0.364985	0.56657	0.871498
sp|P62962|PROF1_MOUSE	P62962	Pfn1	Profilin-1 OS=Mus musculus GN=Pfn1 PE=1 SV=2	265.31	5	sp|P62962|PROF1_MOUSE	230580	172727	237931	185979	186722	190710	230580	186722	0.167082	0.0135467	-0.304378	0	0	0.363403	0.56657	0.363403	0.56657	1.13814
sp|P63024|VAMP3_MOUSE	P63024	Vamp3	Vesicle-associated membrane protein 3 OS=Mus musculus GN=Vamp3 PE=1 SV=1	79.36	1	sp|P63024|VAMP3_MOUSE	25659.4	6380.08	14181.1	9345.46	12050.1	8002.15	14181.1	9345.46	0.629456	0.2104	-0.601626	0	0	0.365977	0.56657	0.365977	0.56657	1.57225
sp|P67778|PHB_MOUSE	P67778	Phb	Prohibitin OS=Mus musculus GN=Phb PE=1 SV=1	564.71	9	sp|P67778|PHB_MOUSE	242432	235130	319388	269369	312587	312540	242432	312540	0.175726	0.0836402	0.366463	0	0	0.362739	0.56657	0.362739	0.56657	0.890949
sp|Q8BHG2|CA123_MOUSE	Q8BHG2	NA	UPF0587 protein C1orf123 homolog OS=Mus musculus PE=1 SV=1	152.52	3	sp|Q8BHG2|CA123_MOUSE	33174.7	29902.3	26862.1	26026.5	28261	26441.4	29902.3	26441.4	0.105305	0.0441692	-0.177458	0	0	0.364975	0.56657	0.364975	0.56657	1.11409
sp|Q91YE8|SYNP2_MOUSE	Q91YE8	Synpo2	Synaptopodin-2 OS=Mus musculus GN=Synpo2 PE=1 SV=2	1626.31	20	sp|Q91YE8|SYNP2_MOUSE	1.46148e+06	1.13334e+06	1.32081e+06	1.10446e+06	1.22435e+06	1.16093e+06	1.32081e+06	1.16093e+06	0.126127	0.0515611	-0.186134	0.0520833	0.0729167	0.361474	0.56657	0.361474	0.56657	1.12204
sp|Q921G7|ETFD_MOUSE	Q921G7	Etfdh	Electron transfer flavoprotein-ubiquinone oxidoreductase, mitochondrial OS=Mus musculus GN=Etfdh PE=1 SV=1	794.73	16	sp|Q921G7|ETFD_MOUSE	484580	697829	502297	797871	644158	522639	502297	644158	0.210726	0.210615	0.358874	0.0185185	0	0.365634	0.56657	0.365634	0.56657	0.857502
sp|Q924X2|CPT1B_MOUSE	Q924X2	Cpt1b	Carnitine O-palmitoyltransferase 1, muscle isoform OS=Mus musculus GN=Cpt1b PE=1 SV=1	988.15	20	sp|Q924X2|CPT1B_MOUSE	532052	506299	613020	547603	707647	604766	532052	604766	0.101171	0.13081	0.184811	0.0151515	0	0.360358	0.56657	0.360358	0.56657	0.887826
sp|Q9CQ19|MYL9_MOUSE	Q9CQ19	Myl9	Myosin regulatory light polypeptide 9 OS=Mus musculus GN=Myl9 PE=1 SV=3	60.17	2	sp|Q9CQ19|MYL9_MOUSE	17517.7	23599.3	26840.4	17558.9	23424.2	17281.3	23599.3	17558.9	0.208935	0.178628	-0.426537	0	0	0.365028	0.56657	0.365028	0.56657	1.16636
sp|Q9D020|5NT3A_MOUSE	Q9D020	Nt5c3a	Cytosolic 5'-nucleotidase 3A OS=Mus musculus GN=Nt5c3a PE=1 SV=4	186.02	4	sp|Q9D020|5NT3A_MOUSE	26854.3	21970.5	44173.6	38820	33130.2	34818.7	26854.3	34818.7	0.376379	0.0821079	0.37471	0	0	0.361993	0.56657	0.361993	0.56657	0.871025
sp|Q9D1I5|MCEE_MOUSE	Q9D1I5	Mcee	Methylmalonyl-CoA epimerase, mitochondrial OS=Mus musculus GN=Mcee PE=1 SV=1	58.96	1	sp|Q9D1I5|MCEE_MOUSE	9399.11	8889.65	11689.3	10381.3	12030.7	11073.2	9399.11	11073.2	0.149234	0.0742055	0.236473	0	0	0.362808	0.56657	0.362808	0.56657	0.895266
sp|Q9QZ47|TNNT3_MOUSE	Q9QZ47	Tnnt3	Troponin T, fast skeletal muscle OS=Mus musculus GN=Tnnt3 PE=1 SV=3	3013.73	27	sp|Q9QZ47|TNNT3_MOUSE	8.38871e+07	6.81927e+07	8.62247e+07	8.31532e+07	8.84676e+07	9.37125e+07	8.38871e+07	8.84676e+07	0.123446	0.0596946	0.0767007	0	0.010582	0.360647	0.56657	0.360647	0.56657	0.898132
sp|P80314|TCPB_MOUSE	P80314	Cct2	T-complex protein 1 subunit beta OS=Mus musculus GN=Cct2 PE=1 SV=4	314.56	7	sp|P80314|TCPB_MOUSE	51594.1	49786.8	76707.1	68062.9	64457.9	67530.9	51594.1	67530.9	0.25349	0.0291826	0.388341	0	0	0.369008	0.570007	0.369008	0.570007	0.89021
sp|P82349|SGCB_MOUSE	P82349	Sgcb	Beta-sarcoglycan OS=Mus musculus GN=Sgcb PE=1 SV=1	177.87	4	sp|P82349|SGCB_MOUSE	35223.2	38276.4	58677.1	51462.5	48323	49336.1	38276.4	49336.1	0.289418	0.032235	0.366188	0	0	0.369596	0.570007	0.369596	0.570007	0.886368
sp|Q02053|UBA1_MOUSE	Q02053	Uba1	Ubiquitin-like modifier-activating enzyme 1 OS=Mus musculus GN=Uba1 PE=1 SV=1	1328.63	20	sp|Q02053|UBA1_MOUSE	574862	502322	747051	651901	684625	704278	574862	684625	0.206717	0.0388947	0.252097	0	0.0138889	0.369148	0.570007	0.369148	0.570007	0.89388
sp|P60710|ACTB_MOUSE	P60710	Actb	Actin, cytoplasmic 1 OS=Mus musculus GN=Actb PE=1 SV=1	845.24	9	sp|P60710|ACTB_MOUSE	1.79224e+06	2.07356e+06	3.22886e+06	2.43124e+06	2.70299e+06	2.95495e+06	2.07356e+06	2.70299e+06	0.32193	0.097137	0.382446	0	0	0.372063	0.572429	0.372063	0.572429	0.877056
sp|Q8BWT1|THIM_MOUSE	Q8BWT1	Acaa2	3-ketoacyl-CoA thiolase, mitochondrial OS=Mus musculus GN=Acaa2 PE=1 SV=3	1341.56	17	sp|Q8BWT1|THIM_MOUSE	889380	985154	1.23553e+06	1.00782e+06	1.37802e+06	1.15671e+06	985154	1.15671e+06	0.172411	0.157749	0.23161	0.0724638	0.144928	0.372102	0.572429	0.372102	0.572429	0.877916
sp|Q3TXS7|PSMD1_MOUSE	Q3TXS7	Psmd1	26S proteasome non-ATPase regulatory subunit 1 OS=Mus musculus GN=Psmd1 PE=1 SV=1	188.48	4	sp|Q3TXS7|PSMD1_MOUSE	28875.2	23294.3	43220.5	34440.6	31568.3	44958.3	28875.2	34440.6	0.323285	0.190581	0.25428	0	0	0.376229	0.57805	0.376229	0.57805	0.859623
sp|Q91XL9|OSBL1_MOUSE	Q91XL9	Osbpl1a	Oxysterol-binding protein-related protein 1 OS=Mus musculus GN=Osbpl1a PE=1 SV=2	38.55	1	sp|Q91XL9|OSBL1_MOUSE	1707.24	2122.11	1344.61	887.696	1894	1564.96	1707.24	1564.96	0.225578	0.354132	-0.125539	0	0	0.376836	0.578257	0.376836	0.578257	1.19033
sp|Q04857|CO6A1_MOUSE	Q04857	Col6a1	Collagen alpha-1(VI) chain OS=Mus musculus GN=Col6a1 PE=1 SV=1	1714.29	21	sp|Q04857|CO6A1_MOUSE	894165	990277	1.10687e+06	848022	878397	962919	990277	878397	0.106825	0.0664146	-0.17296	0.0357143	0.0238095	0.378016	0.579341	0.378016	0.579341	1.11229
sp|P21844|CMA1_MOUSE	P21844	Cma1	Chymase OS=Mus musculus GN=Cma1 PE=1 SV=2	41.88	1	sp|P21844|CMA1_MOUSE	2370.88	8573.78	8955.55	10512.5	7574.7	6193.95	8573.78	7574.7	0.557238	0.272502	-0.178744	0	0	0.381958	0.582115	0.381958	0.582115	0.819575
sp|P62196|PRS8_MOUSE	P62196	Psmc5	26S protease regulatory subunit 8 OS=Mus musculus GN=Psmc5 PE=1 SV=1	107.05	2	sp|P62196|PRS8_MOUSE	20169.3	28584.1	35877.9	33585.7	25914.6	39504.1	28584.1	33585.7	0.278654	0.206463	0.232635	0	0	0.382507	0.582115	0.382507	0.582115	0.854824
sp|P63001|RAC1_MOUSE	P63001	Rac1	Ras-related C3 botulinum toxin substrate 1 OS=Mus musculus GN=Rac1 PE=1 SV=1	189.15	4	sp|P63001|RAC1_MOUSE	95940.2	82884.6	133244	104443	117440	131704	95940.2	117440	0.251236	0.115687	0.291716	0	0	0.381261	0.582115	0.381261	0.582115	0.882578
sp|Q922B1|MACD1_MOUSE	Q922B1	Macrod1	O-acetyl-ADP-ribose deacetylase MACROD1 OS=Mus musculus GN=Macrod1 PE=1 SV=2	564.47	9	sp|Q922B1|MACD1_MOUSE	501609	449187	728989	625128	654057	605586	501609	625128	0.265638	0.0388163	0.317588	0	0	0.381082	0.582115	0.381082	0.582115	0.891241
sp|Q99PT1|GDIR1_MOUSE	Q99PT1	Arhgdia	Rho GDP-dissociation inhibitor 1 OS=Mus musculus GN=Arhgdia PE=1 SV=3	400.17	6	sp|Q99PT1|GDIR1_MOUSE	296199	303161	278675	255996	271621	272119	296199	271621	0.043109	0.0343935	-0.124968	0	0	0.380702	0.582115	0.380702	0.582115	1.0979
sp|Q9CY50|SSRA_MOUSE	Q9CY50	Ssr1	Translocon-associated protein subunit alpha OS=Mus musculus GN=Ssr1 PE=1 SV=1	129.81	2	sp|Q9CY50|SSRA_MOUSE	19019.9	13694	22555	20412.6	20053.7	21590	19019.9	20412.6	0.242118	0.0388537	0.101951	0.111111	0	0.383158	0.582115	0.383158	0.582115	0.890625
sp|Q9ET80|JPH1_MOUSE	Q9ET80	Jph1	Junctophilin-1 OS=Mus musculus GN=Jph1 PE=1 SV=1	1036.73	19	sp|Q9ET80|JPH1_MOUSE	535390	389137	521952	500974	542202	569093	521952	542202	0.167662	0.0638421	0.0549135	0.030303	0.0606061	0.383038	0.582115	0.383038	0.582115	0.89717
sp|Q99LC5|ETFA_MOUSE	Q99LC5	Etfa	Electron transfer flavoprotein subunit alpha, mitochondrial OS=Mus musculus GN=Etfa PE=1 SV=2	876.32	12	sp|Q99LC5|ETFA_MOUSE	1.22055e+06	1.13705e+06	1.5637e+06	1.25899e+06	1.73578e+06	1.45967e+06	1.22055e+06	1.45967e+06	0.172987	0.161222	0.258106	0	0.0208333	0.385139	0.584398	0.385139	0.584398	0.880314
sp|Q9WVA4|TAGL2_MOUSE	Q9WVA4	Tagln2	Transgelin-2 OS=Mus musculus GN=Tagln2 PE=1 SV=4	309.2	6	sp|Q9WVA4|TAGL2_MOUSE	58545.5	65507.4	101153	71108	101722	87106.3	65507.4	87106.3	0.304475	0.176724	0.411118	0	0	0.385726	0.584564	0.385726	0.584564	0.86639
sp|P49586|PCY1A_MOUSE	P49586	Pcyt1a	Choline-phosphate cytidylyltransferase A OS=Mus musculus GN=Pcyt1a PE=1 SV=1	66.16	1	sp|P49586|PCY1A_MOUSE	1812.96	1429.22	2131.02	1069.85	2190.66	1350.81	1812.96	1350.81	0.196203	0.379394	-0.424519	0	0	0.391544	0.592646	0.391544	0.592646	1.16522
sp|O88456|CPNS1_MOUSE	O88456	Capns1	Calpain small subunit 1 OS=Mus musculus GN=Capns1 PE=1 SV=1	330.83	7	sp|O88456|CPNS1_MOUSE	156229	108912	137244	136393	150651	162062	137244	150651	0.177531	0.0859115	0.134467	0.047619	0.0952381	0.392418	0.593235	0.392418	0.593235	0.895968
sp|Q9CQX8|RT36_MOUSE	Q9CQX8	Mrps36	28S ribosomal protein S36, mitochondrial OS=Mus musculus GN=Mrps36 PE=1 SV=1	140.81	3	sp|Q9CQX8|RT36_MOUSE	74233.8	64247.4	87192.9	81718.1	82245.8	85167.9	74233.8	82245.8	0.152939	0.0223765	0.147865	0.222222	0.111111	0.393436	0.59404	0.393436	0.59404	0.905842
sp|P03911|NU4M_MOUSE	P03911	Mtnd4	NADH-ubiquinone oxidoreductase chain 4 OS=Mus musculus GN=Mtnd4 PE=1 SV=1	169.14	4	sp|P03911|NU4M_MOUSE	57565.3	15845.1	12513.3	55823.8	29953	21274.8	15845.1	29953	0.876509	0.503682	0.918659	0	0	0.397466	0.59802	0.397466	0.59802	0.802639
sp|P48772|COX8B_MOUSE	P48772	Cox8b	Cytochrome c oxidase subunit 8B, mitochondrial OS=Mus musculus GN=Cox8b PE=3 SV=1	263.65	2	sp|P48772|COX8B_MOUSE	336801	129900	7804.43	57613.3	31142.2	17502.1	129900	31142.2	1.05147	0.575812	-2.06046	0	0.0666667	0.396661	0.59802	0.396661	0.59802	4.46562
sp|Q99JY0|ECHB_MOUSE	Q99JY0	Hadhb	Trifunctional enzyme subunit beta, mitochondrial OS=Mus musculus GN=Hadhb PE=1 SV=1	1044.79	18	sp|Q99JY0|ECHB_MOUSE	1.40284e+06	1.1798e+06	1.7435e+06	1.40013e+06	1.82252e+06	1.65135e+06	1.40284e+06	1.65135e+06	0.196864	0.13077	0.235292	0.0166667	0	0.397539	0.59802	0.397539	0.59802	0.887598
sp|O08547|SC22B_MOUSE	O08547	Sec22b	Vesicle-trafficking protein SEC22b OS=Mus musculus GN=Sec22b PE=1 SV=3	104.53	2	sp|O08547|SC22B_MOUSE	10099.2	11715.5	18364.3	14283.7	13968.4	17271.7	11715.5	14283.7	0.327071	0.120135	0.285956	0	0	0.401301	0.60163	0.401301	0.60163	0.882593
sp|P50431|GLYC_MOUSE	P50431	Shmt1	Serine hydroxymethyltransferase, cytosolic OS=Mus musculus GN=Shmt1 PE=1 SV=3	46.3	1	sp|P50431|GLYC_MOUSE	4234.86	3365.58	5209.32	3568.6	5937.81	5689.33	4234.86	5689.33	0.216015	0.25706	0.425943	0	0	0.401415	0.60163	0.401415	0.60163	0.842984
sp|Q9WU78|PDC6I_MOUSE	Q9WU78	Pdcd6ip	Programmed cell death 6-interacting protein OS=Mus musculus GN=Pdcd6ip PE=1 SV=3	248.7	5	sp|Q9WU78|PDC6I_MOUSE	47752.8	33981.4	35317.1	34155.5	27980.6	40344.4	35317.1	34155.5	0.194652	0.180969	-0.0482479	0	0	0.401298	0.60163	0.401298	0.60163	1.14218
sp|O55103|PRAX_MOUSE	O55103	Prx	Periaxin OS=Mus musculus GN=Prx PE=1 SV=1	855	21	sp|O55103|PRAX_MOUSE	123688	195307	492395	205675	375125	395135	195307	375125	0.722856	0.31997	0.94163	0	0	0.403015	0.602551	0.403015	0.602551	0.831398
sp|Q9DB77|QCR2_MOUSE	Q9DB77	Uqcrc2	Cytochrome b-c1 complex subunit 2, mitochondrial OS=Mus musculus GN=Uqcrc2 PE=1 SV=1	1560.5	18	sp|Q9DB77|QCR2_MOUSE	3.33028e+06	2.75865e+06	3.11387e+06	3.20348e+06	3.57107e+06	3.33306e+06	3.11387e+06	3.33306e+06	0.0940823	0.0553374	0.0981383	0	0	0.402959	0.602551	0.402959	0.602551	0.910482
sp|Q8CHT0|AL4A1_MOUSE	Q8CHT0	Aldh4a1	Delta-1-pyrroline-5-carboxylate dehydrogenase, mitochondrial OS=Mus musculus GN=Aldh4a1 PE=1 SV=3	449.25	7	sp|Q8CHT0|AL4A1_MOUSE	171140	162172	192552	181072	203446	192745	171140	192745	0.0890461	0.0581566	0.171517	0	0	0.404302	0.603738	0.404302	0.603738	0.910962
sp|P52825|CPT2_MOUSE	P52825	Cpt2	Carnitine O-palmitoyltransferase 2, mitochondrial OS=Mus musculus GN=Cpt2 PE=1 SV=2	402.13	10	sp|P52825|CPT2_MOUSE	63094.2	57504.1	83992.9	68352.3	89448.8	72692.8	63094.2	72692.8	0.204734	0.144999	0.204306	0.0333333	0	0.404852	0.603822	0.404852	0.603822	0.887621
sp|Q80WJ7|LYRIC_MOUSE	Q80WJ7	Mtdh	Protein LYRIC OS=Mus musculus GN=Mtdh PE=1 SV=1	46.25	1	sp|Q80WJ7|LYRIC_MOUSE	2414.48	3794.09	5380.57	4136.69	3733.9	5690.69	3794.09	4136.69	0.384217	0.228584	0.124723	0	0	0.406978	0.606254	0.406978	0.606254	0.854576
sp|P82350|SGCA_MOUSE	P82350	Sgca	Alpha-sarcoglycan OS=Mus musculus GN=Sgca PE=1 SV=1	174.41	3	sp|P82350|SGCA_MOUSE	39516	33592.8	58532.1	44917.4	50231.3	52473.7	39516	50231.3	0.296941	0.0788666	0.34615	0	0	0.408194	0.606581	0.408194	0.606581	0.89174
sp|Q8CI70|LRC20_MOUSE	Q8CI70	Lrrc20	Leucine-rich repeat-containing protein 20 OS=Mus musculus GN=Lrrc20 PE=1 SV=1	86.81	3	sp|Q8CI70|LRC20_MOUSE	26485.1	14760.1	25869.7	22457.4	24636.5	29476.7	25869.7	24636.5	0.29497	0.140763	-0.0704669	0	0	0.409182	0.606581	0.409182	0.606581	0.876509
sp|Q922R8|PDIA6_MOUSE	Q922R8	Pdia6	Protein disulfide-isomerase A6 OS=Mus musculus GN=Pdia6 PE=1 SV=3	96.16	1	sp|Q922R8|PDIA6_MOUSE	10481.2	13100.1	24019.1	16670	18003.9	19107.9	13100.1	18003.9	0.452549	0.0680936	0.458725	0	0	0.40826	0.606581	0.40826	0.606581	0.885066
sp|Q9DBP5|KCY_MOUSE	Q9DBP5	Cmpk1	UMP-CMP kinase OS=Mus musculus GN=Cmpk1 PE=1 SV=1	207.86	5	sp|Q9DBP5|KCY_MOUSE	39441.1	41475.8	79237.9	55402.7	61389.8	63725.7	41475.8	61389.8	0.419827	0.0713427	0.565727	0	0	0.408857	0.606581	0.408857	0.606581	0.887195
sp|P62814|VATB2_MOUSE	P62814	Atp6v1b2	V-type proton ATPase subunit B, brain isoform OS=Mus musculus GN=Atp6v1b2 PE=1 SV=1	77.45	2	sp|P62814|VATB2_MOUSE	18811.7	13573.9	12872.2	11204.7	14903.3	13490.5	13573.9	13490.5	0.215144	0.141401	-0.00889609	0	0	0.412912	0.61063	0.412912	0.61063	1.14292
sp|Q9CQZ5|NDUA6_MOUSE	Q9CQZ5	Ndufa6	NADH dehydrogenase [ubiquinone] 1 alpha subcomplex subunit 6 OS=Mus musculus GN=Ndufa6 PE=1 SV=1	236.33	5	sp|Q9CQZ5|NDUA6_MOUSE	142369	165933	167937	158009	183523	182677	165933	182677	0.0895694	0.08294	0.13869	0	0	0.412561	0.61063	0.412561	0.61063	0.908494
sp|P40142|TKT_MOUSE	P40142	Tkt	Transketolase OS=Mus musculus GN=Tkt PE=1 SV=1	47.51	1	sp|P40142|TKT_MOUSE	7358.99	14276.1	12028.6	12610.9	5547.16	9398.33	12028.6	9398.33	0.31445	0.385031	-0.355994	0	0	0.413458	0.6107	0.413458	0.6107	1.22163
sp|Q9CQ69|QCR8_MOUSE	Q9CQ69	Uqcrq	Cytochrome b-c1 complex subunit 8 OS=Mus musculus GN=Uqcrq PE=1 SV=3	152.33	4	sp|Q9CQ69|QCR8_MOUSE	158785	103086	41446.2	120626	129599	98199.9	103086	120626	0.580525	0.139252	0.226702	0.0833333	0	0.416306	0.614164	0.416306	0.614164	0.870534
sp|Q8BH79|ANO10_MOUSE	Q8BH79	Ano10	Anoctamin-10 OS=Mus musculus GN=Ano10 PE=1 SV=1	125.16	2	sp|Q8BH79|ANO10_MOUSE	13926	16932.8	21202	19656.5	19660.4	18264.3	16932.8	19656.5	0.210689	0.041936	0.215185	0	0	0.417371	0.614994	0.417371	0.614994	0.904128
sp|P56565|S10A1_MOUSE	P56565	S100a1	Protein S100-A1 OS=Mus musculus GN=S100a1 PE=1 SV=2	170.58	2	sp|P56565|S10A1_MOUSE	53181.4	30944.9	67328.8	39581.3	43427.4	38723.4	53181.4	39581.3	0.3633	0.0617388	-0.4261	0	0	0.41901	0.616666	0.41901	0.616666	1.24417
sp|P62960|YBOX1_MOUSE	P62960	Ybx1	Nuclease-sensitive element-binding protein 1 OS=Mus musculus GN=Ybx1 PE=1 SV=3	94.5	1	sp|P62960|YBOX1_MOUSE	20911.7	16067.8	22293.5	16005.1	18924.2	17847.4	20911.7	17847.4	0.165473	0.0839116	-0.228597	0	0	0.421225	0.617695	0.421225	0.617695	1.12309
sp|P80316|TCPE_MOUSE	P80316	Cct5	T-complex protein 1 subunit epsilon OS=Mus musculus GN=Cct5 PE=1 SV=1	378.34	7	sp|P80316|TCPE_MOUSE	80208.7	83144.7	107967	96926.4	104065	97169.2	83144.7	97169.2	0.168615	0.0407828	0.224875	0	0	0.421184	0.617695	0.421184	0.617695	0.909981
sp|Q9CXJ4|ABCB8_MOUSE	Q9CXJ4	Abcb8	ATP-binding cassette sub-family B member 8, mitochondrial OS=Mus musculus GN=Abcb8 PE=1 SV=1	52.1	1	sp|Q9CXJ4|ABCB8_MOUSE	233.409	2739.85	3030.46	2720.09	3359.33	1189.5	2739.85	2720.09	0.768457	0.460183	-0.0104417	0	0	0.420326	0.617695	0.420326	0.617695	0.825944
sp|P51150|RAB7A_MOUSE	P51150	Rab7a	Ras-related protein Rab-7a OS=Mus musculus GN=Rab7a PE=1 SV=2	116.95	3	sp|P51150|RAB7A_MOUSE	53174.7	59039.9	82303.2	57262.6	54275.1	58652.5	59039.9	57262.6	0.237601	0.0394284	-0.0440959	0	0	0.428832	0.627346	0.428832	0.627346	1.14294
sp|P62827|RAN_MOUSE	P62827	Ran	GTP-binding nuclear protein Ran OS=Mus musculus GN=Ran PE=1 SV=3	266.8	6	sp|P62827|RAN_MOUSE	171089	146404	248610	156219	162558	167116	171089	162558	0.282621	0.0337892	-0.0737903	0.0555556	0.0555556	0.428521	0.627346	0.428521	0.627346	1.16508
sp|Q8CGY6|UN45B_MOUSE	Q8CGY6	Unc45b	Protein unc-45 homolog B OS=Mus musculus GN=Unc45b PE=1 SV=1	281.54	5	sp|Q8CGY6|UN45B_MOUSE	48577.2	58043	52752.3	61627.9	52684.4	60434.6	52752.3	60434.6	0.0892969	0.083364	0.196141	0.0555556	0.0555556	0.429811	0.628027	0.429811	0.628027	0.912019
sp|P99024|TBB5_MOUSE	P99024	Tubb5	Tubulin beta-5 chain OS=Mus musculus GN=Tubb5 PE=1 SV=1	339.28	5	sp|P99024|TBB5_MOUSE	146566	186939	268310	203386	221144	248706	186939	221144	0.309124	0.101758	0.242419	0	0	0.432148	0.629937	0.432148	0.629937	0.893913
sp|Q63810|CANB1_MOUSE	Q63810	Ppp3r1	Calcineurin subunit B type 1 OS=Mus musculus GN=Ppp3r1 PE=1 SV=3	75.21	2	sp|Q63810|CANB1_MOUSE	31415.8	32665.4	39790.4	40265	32228.2	43501.3	32665.4	40265	0.130482	0.150121	0.301764	0	0	0.431667	0.629937	0.431667	0.629937	0.895487
sp|P01872|IGHM_MOUSE	P01872	Ighm	Ig mu chain C region OS=Mus musculus GN=Ighm PE=1 SV=2	236.62	5	sp|P01872|IGHM_MOUSE	52557.1	25830	107523	47950.8	65788	117690	52557.1	65788	0.672132	0.469641	0.323941	0	0	0.433936	0.630524	0.433936	0.630524	0.803316
sp|P53996|CNBP_MOUSE	P53996	Cnbp	Cellular nucleic acid-binding protein OS=Mus musculus GN=Cnbp PE=1 SV=2	406.39	7	sp|P53996|CNBP_MOUSE	179747	109596	168525	128626	115501	149830	168525	128626	0.246897	0.131906	-0.389778	0.037037	0	0.43373	0.630524	0.43373	0.630524	1.16223
sp|Q921I1|TRFE_MOUSE	Q921I1	Tf	Serotransferrin OS=Mus musculus GN=Tf PE=1 SV=1	2094.07	34	sp|Q921I1|TRFE_MOUSE	2.26056e+06	2.08459e+06	1.92744e+06	2.1094e+06	1.93827e+06	1.67291e+06	2.08459e+06	1.93827e+06	0.079703	0.115338	-0.104995	0.0166667	0.05	0.435128	0.630524	0.435128	0.630524	1.0965
sp|Q99L47|F10A1_MOUSE	Q99L47	St13	Hsc70-interacting protein OS=Mus musculus GN=St13 PE=1 SV=1	124.45	2	sp|Q99L47|F10A1_MOUSE	11980.4	8821.18	20127.7	13022.1	17861.4	15563	11980.4	15563	0.427596	0.156351	0.377442	0	0	0.435072	0.630524	0.435072	0.630524	0.881212
sp|Q9CQ75|NDUA2_MOUSE	Q9CQ75	Ndufa2	NADH dehydrogenase [ubiquinone] 1 alpha subcomplex subunit 2 OS=Mus musculus GN=Ndufa2 PE=1 SV=3	241.06	5	sp|Q9CQ75|NDUA2_MOUSE	220767	193325	197177	204385	234974	228158	197177	228158	0.0729159	0.0721713	0.210542	0.0666667	0	0.434948	0.630524	0.434948	0.630524	0.915734
sp|P23953|EST1C_MOUSE	P23953	Ces1c	Carboxylesterase 1C OS=Mus musculus GN=Ces1c PE=1 SV=4	240.62	4	sp|P23953|EST1C_MOUSE	54241	64939.6	72020	63020.5	59534.9	49424.6	64939.6	59534.9	0.140438	0.123186	-0.125362	0.0666667	0	0.4374	0.633065	0.4374	0.633065	1.11176
sp|P06728|APOA4_MOUSE	P06728	Apoa4	Apolipoprotein A-IV OS=Mus musculus GN=Apoa4 PE=1 SV=3	323.35	8	sp|P06728|APOA4_MOUSE	79911.8	75205.7	111839	79358.9	87319.2	68081.1	79911.8	79358.9	0.22398	0.12353	-0.0100167	0.0416667	0.0416667	0.438371	0.633721	0.438371	0.633721	1.13715
sp|O09044|SNP23_MOUSE	O09044	Snap23	Synaptosomal-associated protein 23 OS=Mus musculus GN=Snap23 PE=1 SV=1	58.18	1	sp|O09044|SNP23_MOUSE	5271.5	5693.98	8693.4	3781.97	6292.61	6687.2	5693.98	6292.61	0.284707	0.282039	0.14422	0	0	0.440347	0.634636	0.440347	0.634636	1.17284
sp|P35278|RAB5C_MOUSE	P35278	Rab5c	Ras-related protein Rab-5C OS=Mus musculus GN=Rab5c PE=1 SV=2	63.09	1	sp|P35278|RAB5C_MOUSE	4372.8	4748.85	7796.28	5525.95	7024.34	6376.47	4748.85	6376.47	0.332919	0.119113	0.425181	0	0	0.440561	0.634636	0.440561	0.634636	0.893863
sp|P61082|UBC12_MOUSE	P61082	Ube2m	NEDD8-conjugating enzyme Ubc12 OS=Mus musculus GN=Ube2m PE=1 SV=1	136.2	3	sp|P61082|UBC12_MOUSE	33754.1	37786.9	54892.8	45736.4	46252.5	47342.5	37786.9	46252.5	0.266295	0.0176549	0.291646	0	0	0.440391	0.634636	0.440391	0.634636	0.907432
sp|P68510|1433F_MOUSE	P68510	Ywhah	14-3-3 protein eta OS=Mus musculus GN=Ywhah PE=1 SV=2	49.14	1	sp|P68510|1433F_MOUSE	13245.1	8371.59	29468.9	9954.53	13569.7	11707.2	13245.1	11707.2	0.648667	0.153941	-0.178058	0	0	0.441914	0.635121	0.441914	0.635121	1.45
sp|Q60930|VDAC2_MOUSE	Q60930	Vdac2	Voltage-dependent anion-selective channel protein 2 OS=Mus musculus GN=Vdac2 PE=1 SV=2	767.39	10	sp|Q60930|VDAC2_MOUSE	431114	430975	573484	478192	563790	536620	431114	536620	0.171857	0.0831244	0.31583	0	0	0.441936	0.635121	0.441936	0.635121	0.909395
sp|Q8VDD5|MYH9_MOUSE	Q8VDD5	Myh9	Myosin-9 OS=Mus musculus GN=Myh9 PE=1 SV=4	1013.82	19	sp|Q8VDD5|MYH9_MOUSE	168311	164602	205723	147386	178244	162927	168311	162927	0.126689	0.0947423	-0.0469071	0.05	0.0333333	0.442919	0.635786	0.442919	0.635786	1.1025
sp|Q9D2M8|UB2V2_MOUSE	Q9D2M8	Ube2v2	Ubiquitin-conjugating enzyme E2 variant 2 OS=Mus musculus GN=Ube2v2 PE=1 SV=4	38.13	1	sp|Q9D2M8|UB2V2_MOUSE	8127.3	5100.43	3673.39	6637.67	3513.49	3547.58	5100.43	3547.58	0.403702	0.39288	-0.523785	0	0	0.444168	0.636832	0.444168	0.636832	1.23377
sp|P21619|LMNB2_MOUSE	P21619	Lmnb2	Lamin-B2 OS=Mus musculus GN=Lmnb2 PE=1 SV=2	81.8	2	sp|P21619|LMNB2_MOUSE	4397.87	7475.14	11226.7	6150.23	6420.35	5417.66	7475.14	6150.23	0.444156	0.0865252	-0.281458	0	0	0.448441	0.641455	0.448441	0.641455	1.28415
sp|P62071|RRAS2_MOUSE	P62071	Rras2	Ras-related protein R-Ras2 OS=Mus musculus GN=Rras2 PE=1 SV=1	102.6	2	sp|P62071|RRAS2_MOUSE	7351.89	6151.24	9341.35	7243.19	6754.29	6222.64	7351.89	6754.29	0.211591	0.0757306	-0.122311	0	0	0.448107	0.641455	0.448107	0.641455	1.12979
sp|P26516|PSMD7_MOUSE	P26516	Psmd7	26S proteasome non-ATPase regulatory subunit 7 OS=Mus musculus GN=Psmd7 PE=1 SV=2	154.71	3	sp|P26516|PSMD7_MOUSE	43953.4	46923.2	65019.8	60266.6	51107.4	60645.1	46923.2	60266.6	0.219424	0.0941865	0.361056	0	0	0.450919	0.643494	0.450919	0.643494	0.906274
sp|Q7TQ48|SRCA_MOUSE	Q7TQ48	Srl	Sarcalumenin OS=Mus musculus GN=Srl PE=1 SV=1	3456.85	37	sp|Q7TQ48|SRCA_MOUSE	1.35359e+07	1.23315e+07	1.45149e+07	1.3897e+07	1.49278e+07	1.50016e+07	1.35359e+07	1.49278e+07	0.0812473	0.0422712	0.141207	0.015873	0.00529101	0.450759	0.643494	0.450759	0.643494	0.921417
sp|Q9DB20|ATPO_MOUSE	Q9DB20	Atp5o	ATP synthase subunit O, mitochondrial OS=Mus musculus GN=Atp5o PE=1 SV=1	566.18	10	sp|Q9DB20|ATPO_MOUSE	1.09666e+06	985795	1.17784e+06	1.12411e+06	1.24941e+06	1.1697e+06	1.09666e+06	1.1697e+06	0.0887066	0.0536971	0.0930295	0.030303	0.151515	0.451593	0.643704	0.451593	0.643704	0.920148
sp|Q61598|GDIB_MOUSE	Q61598	Gdi2	Rab GDP dissociation inhibitor beta OS=Mus musculus GN=Gdi2 PE=1 SV=1	932.71	16	sp|Q61598|GDIB_MOUSE	334567	318527	513668	411090	423149	449660	334567	423149	0.278545	0.046104	0.338873	0.0185185	0.0185185	0.45286	0.644759	0.45286	0.644759	0.908764
sp|O70209|PDLI3_MOUSE	O70209	Pdlim3	PDZ and LIM domain protein 3 OS=Mus musculus GN=Pdlim3 PE=1 SV=1	796.08	10	sp|O70209|PDLI3_MOUSE	1.69498e+06	1.59404e+06	1.96938e+06	1.56264e+06	1.69523e+06	1.54819e+06	1.69498e+06	1.56264e+06	0.110815	0.0505878	-0.117287	0	0	0.453911	0.645133	0.453911	0.645133	1.09412
sp|Q9ET78|JPH2_MOUSE	Q9ET78	Jph2	Junctophilin-2 OS=Mus musculus GN=Jph2 PE=1 SV=2	804.73	13	sp|Q9ET78|JPH2_MOUSE	466397	373958	409367	418214	465653	478488	409367	465653	0.111958	0.069915	0.185859	0.0444444	0.0666667	0.454178	0.645133	0.454178	0.645133	0.917325
sp|P61804|DAD1_MOUSE	P61804	Dad1	Dolichyl-diphosphooligosaccharide--protein glycosyltransferase subunit DAD1 OS=Mus musculus GN=Dad1 PE=1 SV=3	60.03	1	sp|P61804|DAD1_MOUSE	8942.34	16924.7	22284	19243.4	14778.2	20649.5	16924.7	19243.4	0.418289	0.168222	0.185236	0	0	0.457499	0.648345	0.457499	0.648345	0.880741
sp|Q9CXV1|DHSD_MOUSE	Q9CXV1	Sdhd	Succinate dehydrogenase [ubiquinone] cytochrome b small subunit, mitochondrial OS=Mus musculus GN=Sdhd PE=1 SV=2	65.07	2	sp|Q9CXV1|DHSD_MOUSE	14791	12292.8	10556.7	15695.7	13913.5	12044.9	12292.8	13913.5	0.169648	0.131481	0.178671	0	0	0.457061	0.648345	0.457061	0.648345	0.903644
sp|P43276|H15_MOUSE	P43276	Hist1h1b	Histone H1.5 OS=Mus musculus GN=Hist1h1b PE=1 SV=2	44.58	1	sp|P43276|H15_MOUSE	3127.56	8660.23	9261.34	7772.63	8707.63	7180.45	8660.23	7772.63	0.481901	0.097627	-0.156004	0	0	0.458342	0.648788	0.458342	0.648788	0.889624
sp|Q9D3D9|ATPD_MOUSE	Q9D3D9	Atp5d	ATP synthase subunit delta, mitochondrial OS=Mus musculus GN=Atp5d PE=1 SV=1	312.22	4	sp|Q9D3D9|ATPD_MOUSE	685655	567010	875238	699179	900206	759736	685655	759736	0.219185	0.131142	0.148017	0.0666667	0.2	0.460318	0.650831	0.460318	0.650831	0.90199
sp|O09161|CASQ2_MOUSE	O09161	Casq2	Calsequestrin-2 OS=Mus musculus GN=Casq2 PE=1 SV=3	305.64	6	sp|O09161|CASQ2_MOUSE	110556	135881	203587	108010	150551	123884	135881	123884	0.320634	0.168633	-0.133353	0	0	0.463036	0.653115	0.463036	0.653115	1.1767
sp|P47934|CACP_MOUSE	P47934	Crat	Carnitine O-acetyltransferase OS=Mus musculus GN=Crat PE=1 SV=3	707.06	16	sp|P47934|CACP_MOUSE	298746	282058	465693	354992	427472	373145	298746	373145	0.291108	0.0979084	0.320816	0.0392157	0	0.463533	0.653115	0.463533	0.653115	0.90558
sp|Q03265|ATPA_MOUSE	Q03265	Atp5a1	ATP synthase subunit alpha, mitochondrial OS=Mus musculus GN=Atp5a1 PE=1 SV=1	2395.59	28	sp|Q03265|ATPA_MOUSE	1.20591e+07	1.15586e+07	1.33245e+07	1.25605e+07	1.4445e+07	1.31045e+07	1.20591e+07	1.31045e+07	0.073908	0.0725446	0.119942	0.00775194	0.00775194	0.463536	0.653115	0.463536	0.653115	0.921021
sp|Q9DCW4|ETFB_MOUSE	Q9DCW4	Etfb	Electron transfer flavoprotein subunit beta OS=Mus musculus GN=Etfb PE=1 SV=3	619.22	11	sp|Q9DCW4|ETFB_MOUSE	767817	799400	1.1431e+06	894789	1.13065e+06	967916	799400	967916	0.230401	0.121	0.275963	0	0	0.465744	0.655472	0.465744	0.655472	0.905447
sp|Q8BMS1|ECHA_MOUSE	Q8BMS1	Hadha	Trifunctional enzyme subunit alpha, mitochondrial OS=Mus musculus GN=Hadha PE=1 SV=1	2242.71	25	sp|Q8BMS1|ECHA_MOUSE	2.16951e+06	2.48563e+06	2.84634e+06	2.51119e+06	3.0318e+06	2.66059e+06	2.48563e+06	2.66059e+06	0.135437	0.0980304	0.0981343	0	0	0.46687	0.656301	0.46687	0.656301	0.914416
sp|Q8BZJ7|DCNL2_MOUSE	Q8BZJ7	Dcun1d2	DCN1-like protein 2 OS=Mus musculus GN=Dcun1d2 PE=1 SV=3	110.06	3	sp|Q8BZJ7|DCNL2_MOUSE	16189.1	21336.2	31182.8	31897.5	24572.7	21361.9	21336.2	24572.7	0.332653	0.208142	0.203757	0	0.111111	0.468428	0.657735	0.468428	0.657735	0.882773
sp|Q04447|KCRB_MOUSE	Q04447	Ckb	Creatine kinase B-type OS=Mus musculus GN=Ckb PE=1 SV=1	155.95	2	sp|Q04447|KCRB_MOUSE	16027.2	26041.4	24833.5	25063.6	23693.7	24534.4	24833.5	24534.4	0.245126	0.0282761	-0.0174847	0	0	0.475172	0.666439	0.475172	0.666439	0.91282
sp|P26041|MOES_MOUSE	P26041	Msn	Moesin OS=Mus musculus GN=Msn PE=1 SV=3	129.73	3	sp|P26041|MOES_MOUSE	15305.9	13112.7	21282.1	10804	16367.9	16282.5	15305.9	16282.5	0.255218	0.220092	0.0892391	0.111111	0	0.479568	0.671066	0.479568	0.671066	1.14374
sp|Q9WV35|ABEC2_MOUSE	Q9WV35	Apobec2	C->U-editing enzyme APOBEC-2 OS=Mus musculus GN=Apobec2 PE=1 SV=1	911.91	12	sp|Q9WV35|ABEC2_MOUSE	1.53357e+06	1.36577e+06	1.69124e+06	1.5427e+06	1.77249e+06	1.66165e+06	1.53357e+06	1.66165e+06	0.106365	0.0692715	0.11573	0.111111	0.148148	0.479457	0.671066	0.479457	0.671066	0.922388
sp|P01868|IGHG1_MOUSE	P01868	Ighg1	Ig gamma-1 chain C region secreted form OS=Mus musculus GN=Ighg1 PE=1 SV=1	98.45	2	sp|P01868|IGHG1_MOUSE	171926	101996	31456.4	61753.9	51984	71727.2	101996	61753.9	0.68998	0.159681	-0.723915	0	0	0.480638	0.671342	0.480638	0.671342	1.64656
sp|P34914|HYES_MOUSE	P34914	Ephx2	Bifunctional epoxide hydrolase 2 OS=Mus musculus GN=Ephx2 PE=1 SV=2	194.32	3	sp|P34914|HYES_MOUSE	19459.7	19618.6	15552.4	16680.1	25790.2	19153.3	19459.7	19153.3	0.126475	0.229342	-0.0228946	0.266667	0.2	0.481961	0.671342	0.481961	0.671342	0.886522
sp|Q9JKS4|LDB3_MOUSE	Q9JKS4	Ldb3	LIM domain-binding protein 3 OS=Mus musculus GN=Ldb3 PE=1 SV=1	1992.18	19	sp|Q9JKS4|LDB3_MOUSE	1.34232e+07	1.20671e+07	1.37914e+07	1.1457e+07	1.21127e+07	1.27678e+07	1.34232e+07	1.21127e+07	0.0693517	0.0541081	-0.148208	0.0598291	0.0683761	0.481744	0.671342	0.481744	0.671342	1.08103
sp|Q9QUM9|PSA6_MOUSE	Q9QUM9	Psma6	Proteasome subunit alpha type-6 OS=Mus musculus GN=Psma6 PE=1 SV=1	123.54	4	sp|Q9QUM9|PSA6_MOUSE	13139.8	23975.4	32090.6	26836.1	24700.8	24824.2	23975.4	24824.2	0.412157	0.0470959	0.0501928	0.0833333	0.25	0.481665	0.671342	0.481665	0.671342	0.906298
sp|P01942|HBA_MOUSE	P01942	Hba	Hemoglobin subunit alpha OS=Mus musculus GN=Hba PE=1 SV=2	557.25	8	sp|P01942|HBA_MOUSE	3.28129e+07	2.04141e+07	5.00037e+07	2.91499e+07	2.79364e+07	2.54058e+07	3.28129e+07	2.79364e+07	0.431829	0.0694706	-0.232117	0	0	0.483371	0.67178	0.483371	0.67178	1.2514
sp|P43274|H14_MOUSE	P43274	Hist1h1e	Histone H1.4 OS=Mus musculus GN=Hist1h1e PE=1 SV=2	64.53	1	sp|P43274|H14_MOUSE	86953	146781	179810	142864	154962	157560	146781	154962	0.341454	0.0516684	0.0782488	0	0	0.483742	0.67178	0.483742	0.67178	0.908119
sp|Q9WV55|VAPA_MOUSE	Q9WV55	Vapa	Vesicle-associated membrane protein-associated protein A OS=Mus musculus GN=Vapa PE=1 SV=2	350.61	8	sp|Q9WV55|VAPA_MOUSE	298698	229514	256400	262462	271253	323619	256400	271253	0.133354	0.1157	0.0812398	0	0	0.483923	0.67178	0.483923	0.67178	0.915177
sp|Q9JLZ3|AUHM_MOUSE	Q9JLZ3	Auh	Methylglutaconyl-CoA hydratase, mitochondrial OS=Mus musculus GN=Auh PE=1 SV=1	77.75	2	sp|Q9JLZ3|AUHM_MOUSE	20008	23060.1	24143.4	20058.4	25069.2	16238.2	23060.1	20058.4	0.0957149	0.216515	-0.201192	0	0	0.485433	0.673111	0.485433	0.673111	1.09526
sp|P45591|COF2_MOUSE	P45591	Cfl2	Cofilin-2 OS=Mus musculus GN=Cfl2 PE=1 SV=1	590.41	10	sp|P45591|COF2_MOUSE	850349	834369	1.25851e+06	978115	1.11572e+06	1.11972e+06	850349	1.11572e+06	0.245036	0.0752672	0.391845	0.0277778	0	0.487036	0.67457	0.487036	0.67457	0.915881
sp|P09671|SODM_MOUSE	P09671	Sod2	Superoxide dismutase [Mn], mitochondrial OS=Mus musculus GN=Sod2 PE=1 SV=3	535.4	8	sp|P09671|SODM_MOUSE	754522	577010	639395	567891	638968	595078	639395	595078	0.137071	0.059709	-0.103628	0.0555556	0	0.487763	0.674813	0.487763	0.674813	1.09378
sp|Q1XH17|TRI72_MOUSE	Q1XH17	Trim72	Tripartite motif-containing protein 72 OS=Mus musculus GN=Trim72 PE=1 SV=1	1421.77	20	sp|Q1XH17|TRI72_MOUSE	1.67472e+06	1.30607e+06	2.01386e+06	1.77432e+06	1.8739e+06	1.77976e+06	1.67472e+06	1.77976e+06	0.212624	0.0309436	0.0877646	0.0246914	0.037037	0.489349	0.675554	0.489349	0.675554	0.920167
sp|Q8R4S0|PP14C_MOUSE	Q8R4S0	Ppp1r14c	Protein phosphatase 1 regulatory subunit 14C OS=Mus musculus GN=Ppp1r14c PE=1 SV=1	93.36	2	sp|Q8R4S0|PP14C_MOUSE	60899.1	52103	105289	79233	75016.7	84674.2	60899.1	79233	0.391804	0.0607932	0.37968	0.166667	0.333333	0.489404	0.675554	0.489404	0.675554	0.913644
sp|Q8C181|MBNL2_MOUSE	Q8C181	Mbnl2	Muscleblind-like protein 2 OS=Mus musculus GN=Mbnl2 PE=2 SV=2	47.66	1	sp|Q8C181|MBNL2_MOUSE	7625.03	5013.13	13560.4	8796.73	8026.21	12914.1	7625.03	8796.73	0.501556	0.26512	0.206224	0	0	0.490011	0.67563	0.490011	0.67563	0.88101
sp|P35293|RAB18_MOUSE	P35293	Rab18	Ras-related protein Rab-18 OS=Mus musculus GN=Rab18 PE=1 SV=2	63.72	1	sp|P35293|RAB18_MOUSE	6420.64	7903.69	16582.3	9276.16	9777.52	16836.9	7903.69	9777.52	0.532801	0.353398	0.306942	0	0	0.491604	0.676027	0.491604	0.676027	0.861135
sp|Q8R1Q8|DC1L1_MOUSE	Q8R1Q8	Dync1li1	Cytoplasmic dynein 1 light intermediate chain 1 OS=Mus musculus GN=Dync1li1 PE=1 SV=1	37.69	1	sp|Q8R1Q8|DC1L1_MOUSE	4270.33	4584.84	789.662	1856.94	4440.43	5602.24	4270.33	4440.43	0.655139	0.483317	0.0563497	0	0	0.491958	0.676027	0.491958	0.676027	0.810517
sp|Q923T9|KCC2G_MOUSE	Q923T9	Camk2g	Calcium/calmodulin-dependent protein kinase type II subunit gamma OS=Mus musculus GN=Camk2g PE=1 SV=1	242.07	5	sp|Q923T9|KCC2G_MOUSE	110015	88400.6	104234	87162.3	93282.2	97860.9	104234	93282.2	0.110921	0.0578622	-0.160152	0	0	0.491355	0.676027	0.491355	0.676027	1.08747
sp|E9Q4Z2|ACACB_MOUSE	E9Q4Z2	Acacb	Acetyl-CoA carboxylase 2 OS=Mus musculus GN=Acacb PE=1 SV=1	64.96	1	sp|E9Q4Z2|ACACB_MOUSE	4782.23	3299	2601.58	3625.27	3537.85	4670.64	3299	3625.27	0.312746	0.159787	0.13606	0	0	0.497018	0.676499	0.497018	0.676499	0.90274
sp|P04370|MBP_MOUSE	P04370	Mbp	Myelin basic protein OS=Mus musculus GN=Mbp PE=1 SV=2	460.15	4	sp|P04370|MBP_MOUSE	276375	498488	1.05169e+06	458922	807376	803251	498488	803251	0.655773	0.289917	0.688293	0	0	0.494602	0.676499	0.494602	0.676499	0.882587
sp|P07901|HS90A_MOUSE	P07901	Hsp90aa1	Heat shock protein HSP 90-alpha OS=Mus musculus GN=Hsp90aa1 PE=1 SV=4	249.76	3	sp|P07901|HS90A_MOUSE	164768	138171	236697	178310	206433	204751	164768	204751	0.283366	0.0802727	0.313437	0	0	0.497359	0.676499	0.497359	0.676499	0.915423
sp|P35564|CALX_MOUSE	P35564	Canx	Calnexin OS=Mus musculus GN=Canx PE=1 SV=1	197.4	3	sp|P35564|CALX_MOUSE	54631.2	47610.6	88981.9	59250.5	81847.2	70823.5	54631.2	70823.5	0.347328	0.159957	0.374502	0	0	0.498377	0.676499	0.498377	0.676499	0.902334
sp|P63085|MK01_MOUSE	P63085	Mapk1	Mitogen-activated protein kinase 1 OS=Mus musculus GN=Mapk1 PE=1 SV=3	77.53	2	sp|P63085|MK01_MOUSE	11583.7	6834.61	21677.9	10353.1	17515.4	17912	11583.7	17515.4	0.567161	0.278784	0.596522	0	0	0.497236	0.676499	0.497236	0.676499	0.875837
sp|P68369|TBA1A_MOUSE	P68369	Tuba1a	Tubulin alpha-1A chain OS=Mus musculus GN=Tuba1a PE=1 SV=1	37.39	1	sp|P68369|TBA1A_MOUSE	29369	26838.7	54509.7	33093.2	49527.9	41285.6	29369	41285.6	0.41451	0.198957	0.491343	0	0	0.494352	0.676499	0.494352	0.676499	0.893554
sp|P97429|ANXA4_MOUSE	P97429	Anxa4	Annexin A4 OS=Mus musculus GN=Anxa4 PE=1 SV=4	143.47	2	sp|P97429|ANXA4_MOUSE	45311.8	46119	60575	44031.4	44650	49533.9	46119	44650	0.169507	0.0654237	-0.0467022	0	0	0.498148	0.676499	0.498148	0.676499	1.09978
sp|Q01149|CO1A2_MOUSE	Q01149	Col1a2	Collagen alpha-2(I) chain OS=Mus musculus GN=Col1a2 PE=1 SV=2	734.02	15	sp|Q01149|CO1A2_MOUSE	8.24128e+06	1.00981e+07	3.3394e+06	1.28417e+07	5.67726e+06	7.61322e+06	8.24128e+06	7.61322e+06	0.483211	0.42547	-0.114362	0	0.0222222	0.498386	0.676499	0.498386	0.676499	0.829583
sp|Q3TVI8|PBIP1_MOUSE	Q3TVI8	Pbxip1	Pre-B-cell leukemia transcription factor-interacting protein 1 OS=Mus musculus GN=Pbxip1 PE=1 SV=2	793.6	13	sp|Q3TVI8|PBIP1_MOUSE	344408	343833	458652	395981	432184	411993	344408	411993	0.172968	0.043886	0.258498	0	0	0.497173	0.676499	0.497173	0.676499	0.924796
sp|Q9ES46|PARVB_MOUSE	Q9ES46	Parvb	Beta-parvin OS=Mus musculus GN=Parvb PE=1 SV=1	71.6	1	sp|Q9ES46|PARVB_MOUSE	5957.19	4545.75	6775.19	5818.03	6407.93	6568.71	5957.19	6407.93	0.195821	0.0630904	0.105227	0	0	0.493106	0.676499	0.493106	0.676499	0.919309
sp|Q9Z2I9|SUCB1_MOUSE	Q9Z2I9	Sucla2	Succinate--CoA ligase [ADP-forming] subunit beta, mitochondrial OS=Mus musculus GN=Sucla2 PE=1 SV=2	1024.38	16	sp|Q9Z2I9|SUCB1_MOUSE	1.12469e+06	1.00643e+06	1.32359e+06	1.13373e+06	1.36362e+06	1.25607e+06	1.12469e+06	1.25607e+06	0.139182	0.0919328	0.159389	0	0.0350877	0.494723	0.676499	0.494723	0.676499	0.920416
sp|Q9QYG0|NDRG2_MOUSE	Q9QYG0	Ndrg2	Protein NDRG2 OS=Mus musculus GN=Ndrg2 PE=1 SV=1	1536.37	16	sp|Q9QYG0|NDRG2_MOUSE	2.48221e+06	2.32933e+06	2.5351e+06	2.55528e+06	2.63339e+06	2.68542e+06	2.48221e+06	2.63339e+06	0.0436346	0.0249559	0.0852956	0.0740741	0.0246914	0.504411	0.683919	0.504411	0.683919	0.933015
sp|Q99LD8|DDAH2_MOUSE	Q99LD8	Ddah2	N(G),N(G)-dimethylarginine dimethylaminohydrolase 2 OS=Mus musculus GN=Ddah2 PE=1 SV=1	56.83	1	sp|Q99LD8|DDAH2_MOUSE	1434.56	3196.09	5719.05	2899.75	4107.38	4381.02	3196.09	4107.38	0.624218	0.207633	0.361911	0	0	0.50543	0.684541	0.50543	0.684541	0.908813
sp|O70622|RTN2_MOUSE	O70622	Rtn2	Reticulon-2 OS=Mus musculus GN=Rtn2 PE=1 SV=1	360.58	6	sp|O70622|RTN2_MOUSE	2.04686e+06	1.48573e+06	1.32756e+06	1.41621e+06	1.43303e+06	1.49439e+06	1.48573e+06	1.43303e+06	0.233323	0.0284222	-0.0521002	0.047619	0.0952381	0.508784	0.688322	0.508784	0.688322	1.11891
sp|P56379|68MP_MOUSE	P56379	Mp68	6.8 kDa mitochondrial proteolipid OS=Mus musculus GN=Mp68 PE=1 SV=1	147.05	2	sp|P56379|68MP_MOUSE	208219	158963	246187	255920	174891	256567	208219	255920	0.213903	0.204996	0.297595	0.0666667	0	0.510496	0.688956	0.510496	0.688956	0.89233
sp|Q8VEK3|HNRPU_MOUSE	Q8VEK3	Hnrnpu	Heterogeneous nuclear ribonucleoprotein U OS=Mus musculus GN=Hnrnpu PE=1 SV=1	121.37	3	sp|Q8VEK3|HNRPU_MOUSE	40983.9	48051.7	61678.2	45825.9	45451	44419.7	48051.7	45451	0.209382	0.0160991	-0.0802755	0	0	0.511236	0.688956	0.511236	0.688956	1.11067
sp|Q91YS8|KCC1A_MOUSE	Q91YS8	Camk1	Calcium/calmodulin-dependent protein kinase type 1 OS=Mus musculus GN=Camk1 PE=1 SV=1	48.2	1	sp|Q91YS8|KCC1A_MOUSE	1732.99	2723.31	1965.51	2471.04	1939.8	2679.18	1965.51	2471.04	0.241921	0.161329	0.330211	0	0	0.510959	0.688956	0.510959	0.688956	0.905756
sp|Q921F2|TADBP_MOUSE	Q921F2	Tardbp	TAR DNA-binding protein 43 OS=Mus musculus GN=Tardbp PE=1 SV=1	55.42	2	sp|Q921F2|TADBP_MOUSE	24411.1	31262.2	53907.9	31325.2	26693.6	32259.4	31262.2	31325.2	0.422621	0.0990467	0.00290101	0	0	0.511506	0.688956	0.511506	0.688956	1.21382
sp|P67984|RL22_MOUSE	P67984	Rpl22	60S ribosomal protein L22 OS=Mus musculus GN=Rpl22 PE=1 SV=2	57.69	1	sp|P67984|RL22_MOUSE	12484.9	12737.8	9142.15	13270.8	12474.8	11473.2	12484.9	12474.8	0.175204	0.0726057	-0.00116932	0	0	0.512532	0.689579	0.512532	0.689579	0.923323
sp|P0CW02|LY6C1_MOUSE	P0CW02	Ly6c1	Lymphocyte antigen 6C1 OS=Mus musculus GN=Ly6c1 PE=2 SV=1	45.66	1	sp|P0CW02|LY6C1_MOUSE	6908.19	9103.88	12106.5	9567.31	9609.98	11545.8	9103.88	9609.98	0.278416	0.110357	0.0780516	0	0	0.51342	0.689837	0.51342	0.689837	0.915224
sp|P37804|TAGL_MOUSE	P37804	Tagln	Transgelin OS=Mus musculus GN=Tagln PE=1 SV=3	432.2	8	sp|P37804|TAGL_MOUSE	118815	257167	127938	109791	160241	140506	127938	140506	0.460661	0.185782	0.135191	0	0	0.513982	0.689837	0.513982	0.689837	1.22746
sp|Q8BVI4|DHPR_MOUSE	Q8BVI4	Qdpr	Dihydropteridine reductase OS=Mus musculus GN=Qdpr PE=1 SV=2	369.51	6	sp|Q8BVI4|DHPR_MOUSE	131777	96908.7	126972	136563	121416	126047	126972	126047	0.159401	0.0606347	-0.010548	0	0	0.514416	0.689837	0.514416	0.689837	0.926127
sp|Q91V92|ACLY_MOUSE	Q91V92	Acly	ATP-citrate synthase OS=Mus musculus GN=Acly PE=1 SV=1	46.22	1	sp|Q91V92|ACLY_MOUSE	2016.49	4719.95	7023.91	4236.64	5494.36	5230.49	4719.95	5230.49	0.546433	0.132987	0.148175	0	0	0.520737	0.696784	0.520737	0.696784	0.919718
sp|Q9CZ44|NSF1C_MOUSE	Q9CZ44	Nsfl1c	NSFL1 cofactor p47 OS=Mus musculus GN=Nsfl1c PE=1 SV=1	435.33	9	sp|Q9CZ44|NSF1C_MOUSE	133469	105686	171536	105999	124865	134521	133469	124865	0.241484	0.119109	-0.096137	0	0.037037	0.520441	0.696784	0.520441	0.696784	1.124
sp|P40240|CD9_MOUSE	P40240	Cd9	CD9 antigen OS=Mus musculus GN=Cd9 PE=1 SV=2	78.56	1	sp|P40240|CD9_MOUSE	38350.5	38227.4	127614	46196.5	88023.6	94377.5	38350.5	88023.6	0.757696	0.343529	1.19865	0	0	0.522153	0.697796	0.522153	0.697796	0.893235
sp|Q99MR8|MCCA_MOUSE	Q99MR8	Mccc1	Methylcrotonoyl-CoA carboxylase subunit alpha, mitochondrial OS=Mus musculus GN=Mccc1 PE=1 SV=2	128.34	3	sp|Q99MR8|MCCA_MOUSE	20354.9	27718.2	31523.9	26860.8	33961	26354.1	27718.2	26860.8	0.214008	0.146364	-0.0453321	0	0	0.522634	0.697796	0.522634	0.697796	0.913062
sp|P60603|ROMO1_MOUSE	P60603	Romo1	Reactive oxygen species modulator 1 OS=Mus musculus GN=Romo1 PE=2 SV=1	45.88	1	sp|P60603|ROMO1_MOUSE	4539.99	10471.1	8176.08	3774.35	8493.8	6973.2	8176.08	6973.2	0.386946	0.375589	-0.229589	0	0	0.524977	0.69913	0.524977	0.69913	1.20507
sp|Q02013|AQP1_MOUSE	Q02013	Aqp1	Aquaporin-1 OS=Mus musculus GN=Aqp1 PE=1 SV=3	196.01	3	sp|Q02013|AQP1_MOUSE	58859.2	44389.9	50703.6	55095.6	56491.5	53526	50703.6	55095.6	0.141358	0.0269559	0.11985	0	0	0.526652	0.69913	0.526652	0.69913	0.932408
sp|Q3TMP8|TM38A_MOUSE	Q3TMP8	Tmem38a	Trimeric intracellular cation channel type A OS=Mus musculus GN=Tmem38a PE=1 SV=2	456.09	8	sp|Q3TMP8|TM38A_MOUSE	252550	266643	133451	178762	210230	160287	252550	178762	0.33634	0.137916	-0.498533	0.0666667	0	0.526041	0.69913	0.526041	0.69913	1.18818
sp|Q8BJS4|SUN2_MOUSE	Q8BJS4	Sun2	SUN domain-containing protein 2 OS=Mus musculus GN=Sun2 PE=1 SV=3	56.85	1	sp|Q8BJS4|SUN2_MOUSE	3696.24	5968.88	2296.24	3495.37	997.44	5880.7	3696.24	3495.37	0.464875	0.706178	-0.0806157	0	0	0.52552	0.69913	0.52552	0.69913	1.15307
sp|Q8CJ53|CIP4_MOUSE	Q8CJ53	Trip10	Cdc42-interacting protein 4 OS=Mus musculus GN=Trip10 PE=1 SV=2	104.95	2	sp|Q8CJ53|CIP4_MOUSE	13732.4	5436.29	10440.9	8756.88	11233.2	12806.3	10440.9	11233.2	0.423251	0.186737	0.105526	0.222222	0.333333	0.526828	0.69913	0.526828	0.69913	0.90283
sp|Q91Z53|GRHPR_MOUSE	Q91Z53	Grhpr	Glyoxylate reductase/hydroxypyruvate reductase OS=Mus musculus GN=Grhpr PE=1 SV=1	335.94	5	sp|Q91Z53|GRHPR_MOUSE	64868.5	185614	144736	135451	143115	149660	144736	143115	0.466171	0.0498244	-0.0162503	0	0	0.527063	0.69913	0.527063	0.69913	0.922922
sp|P05213|TBA1B_MOUSE	P05213	Tuba1b	Tubulin alpha-1B chain OS=Mus musculus GN=Tuba1b PE=1 SV=2	298.22	4	sp|P05213|TBA1B_MOUSE	176774	235963	412195	254180	325509	318607	235963	318607	0.445359	0.131385	0.433213	0	0	0.531179	0.703827	0.531179	0.703827	0.918331
sp|O88207|CO5A1_MOUSE	O88207	Col5a1	Collagen alpha-1(V) chain OS=Mus musculus GN=Col5a1 PE=1 SV=2	69.29	2	sp|O88207|CO5A1_MOUSE	56386.6	41462.1	24891.1	37295.8	36423.3	28213.5	41462.1	36423.3	0.38508	0.147475	-0.186929	0	0	0.532813	0.705228	0.532813	0.705228	1.20413
sp|Q8VCM7|FIBG_MOUSE	Q8VCM7	Fgg	Fibrinogen gamma chain OS=Mus musculus GN=Fgg PE=1 SV=1	48.21	1	sp|Q8VCM7|FIBG_MOUSE	8276.6	7825.97	10926.7	10342.2	10182.2	8676.22	8276.6	10182.2	0.18595	0.0944318	0.298941	0	0	0.534178	0.70627	0.534178	0.70627	0.925641
sp|Q64691|CAN3_MOUSE	Q64691	Capn3	Calpain-3 OS=Mus musculus GN=Capn3 PE=2 SV=2	66.31	2	sp|Q64691|CAN3_MOUSE	11160.8	10638.8	16062	11632.9	14441.6	15200.7	11160.8	14441.6	0.237059	0.136607	0.371799	0	0	0.536058	0.707317	0.536058	0.707317	0.917296
sp|Q9D1X0|NOL3_MOUSE	Q9D1X0	Nol3	Nucleolar protein 3 OS=Mus musculus GN=Nol3 PE=1 SV=1	545.13	9	sp|Q9D1X0|NOL3_MOUSE	186760	200171	273177	233627	228665	246871	200171	233627	0.211363	0.0398139	0.222972	0	0	0.536127	0.707317	0.536127	0.707317	0.930827
sp|P61089|UBE2N_MOUSE	P61089	Ube2n	Ubiquitin-conjugating enzyme E2 N OS=Mus musculus GN=Ube2n PE=1 SV=1	366.55	5	sp|P61089|UBE2N_MOUSE	217015	181465	273620	231878	238098	252477	217015	238098	0.207455	0.0438738	0.13376	0.125	0.25	0.537079	0.707809	0.537079	0.707809	0.930303
sp|Q925I1|ATAD3_MOUSE	Q925I1	Atad3	ATPase family AAA domain-containing protein 3 OS=Mus musculus GN=Atad3 PE=1 SV=1	71.48	2	sp|Q925I1|ATAD3_MOUSE	4323.04	3363.33	2035.39	3234.53	3660.79	3616.68	3363.33	3616.68	0.354488	0.066897	0.104773	0	0	0.543357	0.715312	0.543357	0.715312	0.924825
sp|Q99K28|ARFG2_MOUSE	Q99K28	Arfgap2	ADP-ribosylation factor GTPase-activating protein 2 OS=Mus musculus GN=Arfgap2 PE=1 SV=1	45.65	1	sp|Q99K28|ARFG2_MOUSE	5269.57	5400.57	6746.09	5630.31	4542.13	5888.05	5400.57	5630.31	0.140779	0.133443	0.0601007	0	0	0.545951	0.717954	0.545951	0.717954	1.08442
sp|O89104|SYPL2_MOUSE	O89104	Sypl2	Synaptophysin-like protein 2 OS=Mus musculus GN=Sypl2 PE=1 SV=1	190.18	3	sp|O89104|SYPL2_MOUSE	463903	381088	480678	201586	639975	394227	463903	394227	0.120663	0.533417	-0.234796	0	0	0.549176	0.718334	0.549176	0.718334	1.07273
sp|P29341|PABP1_MOUSE	P29341	Pabpc1	Polyadenylate-binding protein 1 OS=Mus musculus GN=Pabpc1 PE=1 SV=2	75.34	1	sp|P29341|PABP1_MOUSE	31566.3	33463.3	15209.6	18505.3	10596.5	41371.9	31566.3	18505.3	0.37523	0.680341	-0.770448	0	0	0.548793	0.718334	0.548793	0.718334	1.13857
sp|Q8VDM4|PSMD2_MOUSE	Q8VDM4	Psmd2	26S proteasome non-ATPase regulatory subunit 2 OS=Mus musculus GN=Psmd2 PE=1 SV=1	322.51	10	sp|Q8VDM4|PSMD2_MOUSE	121410	100976	119734	113999	121230	130880	119734	121230	0.0994791	0.0693999	0.0179114	0.0333333	0.0666667	0.548135	0.718334	0.548135	0.718334	0.934475
sp|Q9CQ62|DECR_MOUSE	Q9CQ62	Decr1	2,4-dienoyl-CoA reductase, mitochondrial OS=Mus musculus GN=Decr1 PE=1 SV=1	791.2	11	sp|Q9CQ62|DECR_MOUSE	430774	476493	574341	383557	494423	485831	476493	485831	0.148508	0.135675	0.0279983	0.0625	0.0208333	0.548066	0.718334	0.548066	0.718334	1.08637
sp|Q9Z204|HNRPC_MOUSE	Q9Z204	Hnrnpc	Heterogeneous nuclear ribonucleoproteins C1/C2 OS=Mus musculus GN=Hnrnpc PE=1 SV=1	39.93	1	sp|Q9Z204|HNRPC_MOUSE	214.213	1028.4	38.1357	984.838	38.1357	1963.25	214.213	984.838	1.23745	0.967041	2.20084	0.333333	0.333333	0.548562	0.718334	0.548562	0.718334	0.428886
sp|P62880|GBB2_MOUSE	P62880	Gnb2	Guanine nucleotide-binding protein G(I)/G(S)/G(T) subunit beta-2 OS=Mus musculus GN=Gnb2 PE=1 SV=3	195.35	4	sp|P62880|GBB2_MOUSE	37138.5	32427.8	64351.7	44724.2	55738.3	44500.4	37138.5	44724.2	0.386053	0.132956	0.268142	0	0	0.551608	0.720744	0.551608	0.720744	0.923809
sp|P70404|IDHG1_MOUSE	P70404	Idh3g	Isocitrate dehydrogenase [NAD] subunit gamma 1, mitochondrial OS=Mus musculus GN=Idh3g PE=1 SV=1	953.67	12	sp|P70404|IDHG1_MOUSE	915824	843002	989786	966844	1.01674e+06	943349	915824	966844	0.0801054	0.0384118	0.078213	0.0526316	0.0175439	0.554652	0.723944	0.554652	0.723944	0.939077
sp|Q8K2B3|SDHA_MOUSE	Q8K2B3	Sdha	Succinate dehydrogenase [ubiquinone] flavoprotein subunit, mitochondrial OS=Mus musculus GN=Sdha PE=1 SV=1	1616.91	26	sp|Q8K2B3|SDHA_MOUSE	2.96068e+06	2.56196e+06	3.11381e+06	2.75468e+06	3.41353e+06	3.11382e+06	2.96068e+06	3.11382e+06	0.0989601	0.106616	0.0727596	0	0.010101	0.555241	0.723944	0.555241	0.723944	0.930448
sp|O08997|ATOX1_MOUSE	O08997	Atox1	Copper transport protein ATOX1 OS=Mus musculus GN=Atox1 PE=1 SV=1	248.62	4	sp|O08997|ATOX1_MOUSE	250941	210904	296493	216656	242388	237607	250941	237607	0.169414	0.0589388	-0.0787739	0	0	0.556926	0.72397	0.556926	0.72397	1.08855
sp|P11087|CO1A1_MOUSE	P11087	Col1a1	Collagen alpha-1(I) chain OS=Mus musculus GN=Col1a1 PE=1 SV=4	1054.39	16	sp|P11087|CO1A1_MOUSE	1.12781e+07	1.91432e+07	6.87833e+06	2.26959e+07	9.5973e+06	1.20193e+07	1.12781e+07	1.20193e+07	0.499749	0.47183	0.0918318	0	0.0384615	0.557037	0.72397	0.557037	0.72397	0.84174
sp|Q99JI4|PSMD6_MOUSE	Q99JI4	Psmd6	26S proteasome non-ATPase regulatory subunit 6 OS=Mus musculus GN=Psmd6 PE=1 SV=1	205.19	4	sp|Q99JI4|PSMD6_MOUSE	40884.4	39023.8	57532.1	47758.1	50137	49042.1	40884.4	49042.1	0.22245	0.0243105	0.262472	0	0	0.556791	0.72397	0.556791	0.72397	0.935366
sp|Q8BP47|SYNC_MOUSE	Q8BP47	Nars	Asparagine--tRNA ligase, cytoplasmic OS=Mus musculus GN=Nars PE=1 SV=2	207.84	4	sp|Q8BP47|SYNC_MOUSE	44682.1	35943.3	61438.6	51576.3	50435.6	50015.3	44682.1	50435.6	0.273596	0.0159385	0.174746	0	0	0.560374	0.727534	0.560374	0.727534	0.934464
sp|Q91V64|ISOC1_MOUSE	Q91V64	Isoc1	Isochorismatase domain-containing protein 1 OS=Mus musculus GN=Isoc1 PE=1 SV=1	127.96	3	sp|Q91V64|ISOC1_MOUSE	21246.8	39464.7	39177.8	28012.1	38904.2	43875.2	39177.8	38904.2	0.313436	0.2197	-0.0101131	0	0	0.562732	0.729821	0.562732	0.729821	0.901597
sp|E9Q9K5|TRDN_MOUSE	E9Q9K5	Trdn	Triadin OS=Mus musculus GN=Trdn PE=1 SV=1	849.51	19	sp|E9Q9K5|TRDN_MOUSE	795352	695552	642740	659784	661446	671476	695552	661446	0.108972	0.00952251	-0.0725346	0	0	0.566815	0.733258	0.566815	0.733258	1.07073
sp|O08638|MYH11_MOUSE	O08638	Myh11	Myosin-11 OS=Mus musculus GN=Myh11 PE=1 SV=1	593.21	10	sp|O08638|MYH11_MOUSE	43954.1	57067.3	65290.4	51814.2	55216.7	44685.5	57067.3	51814.2	0.194114	0.106271	-0.139318	0.030303	0.121212	0.567646	0.733258	0.567646	0.733258	1.0962
sp|Q2TPA8|HSDL2_MOUSE	Q2TPA8	Hsdl2	Hydroxysteroid dehydrogenase-like protein 2 OS=Mus musculus GN=Hsdl2 PE=1 SV=1	52.81	1	sp|Q2TPA8|HSDL2_MOUSE	5833.75	6866.79	11259.4	8632.69	9698.48	7502.74	6866.79	8632.69	0.360724	0.12751	0.330173	0	0	0.567625	0.733258	0.567625	0.733258	0.927462
sp|Q9DB27|MCTS1_MOUSE	Q9DB27	Mcts1	Malignant T-cell-amplified sequence 1 OS=Mus musculus GN=Mcts1 PE=1 SV=1	118.68	2	sp|Q9DB27|MCTS1_MOUSE	17463.8	13013.6	14013.1	17040.8	15645.2	14839.2	14013.1	15645.2	0.157441	0.0703137	0.158942	0	0	0.567781	0.733258	0.567781	0.733258	0.936145
sp|Q9CQE8|CN166_MOUSE	Q9CQE8	NA	UPF0568 protein C14orf166 homolog OS=Mus musculus PE=1 SV=1	89.77	2	sp|Q9CQE8|CN166_MOUSE	9544.85	9876.91	22902.5	16638.1	12982.7	15315.3	9876.91	15315.3	0.539975	0.123562	0.632842	0	0	0.571292	0.737014	0.571292	0.737014	0.941877
sp|O88843|CRADD_MOUSE	O88843	Cradd	Death domain-containing protein CRADD OS=Mus musculus GN=Cradd PE=1 SV=2	44.34	1	sp|O88843|CRADD_MOUSE	643.049	904.792	1509.89	643.805	665.111	1279.83	904.792	665.111	0.436216	0.418601	-0.443991	0	0	0.572953	0.738379	0.572953	0.738379	1.18116
sp|P08207|S10AA_MOUSE	P08207	S100a10	Protein S100-A10 OS=Mus musculus GN=S100a10 PE=1 SV=2	133.34	2	sp|P08207|S10AA_MOUSE	54798.5	60548.2	50595.1	56460.4	50556.6	48481.5	54798.5	50556.6	0.0903303	0.079866	-0.116237	0	0	0.574982	0.740214	0.574982	0.740214	1.06716
sp|Q80Y14|GLRX5_MOUSE	Q80Y14	Glrx5	Glutaredoxin-related protein 5, mitochondrial OS=Mus musculus GN=Glrx5 PE=1 SV=2	52.62	1	sp|Q80Y14|GLRX5_MOUSE	7768.87	8929.67	5434.55	8297.63	9734.07	6331.48	7768.87	8297.63	0.24128	0.210336	0.0949951	0	0	0.576275	0.741076	0.576275	0.741076	0.908465
sp|Q9DC77|SMPX_MOUSE	Q9DC77	Smpx	Small muscular protein OS=Mus musculus GN=Smpx PE=1 SV=2	170.17	3	sp|Q9DC77|SMPX_MOUSE	64764.1	18371.2	46012.9	25893.4	35036.9	35333.4	46012.9	35036.9	0.542121	0.167249	-0.393164	0.0833333	0.333333	0.576864	0.741076	0.576864	0.741076	1.34161
sp|P31230|AIMP1_MOUSE	P31230	Aimp1	Aminoacyl tRNA synthase complex-interacting multifunctional protein 1 OS=Mus musculus GN=Aimp1 PE=1 SV=2	285.34	7	sp|P31230|AIMP1_MOUSE	129523	80970.9	69967.7	94341	98117.7	106537	80970.9	98117.7	0.338965	0.0626464	0.27711	0.047619	0	0.581392	0.745108	0.581392	0.745108	0.93801
sp|P61079|UB2D3_MOUSE	P61079	Ube2d3	Ubiquitin-conjugating enzyme E2 D3 OS=Mus musculus GN=Ube2d3 PE=1 SV=1	238.73	3	sp|P61079|UB2D3_MOUSE	192123	136195	162044	142879	124727	184065	162044	142879	0.171245	0.201951	-0.181589	0	0	0.581697	0.745108	0.581697	0.745108	1.08566
sp|Q06185|ATP5I_MOUSE	Q06185	Atp5i	ATP synthase subunit e, mitochondrial OS=Mus musculus GN=Atp5i PE=1 SV=2	169.05	3	sp|Q06185|ATP5I_MOUSE	178751	208182	184336	212499	201124	192483	184336	201124	0.0820854	0.0496897	0.125749	0	0	0.58183	0.745108	0.58183	0.745108	0.942522
sp|P41216|ACSL1_MOUSE	P41216	Acsl1	Long-chain-fatty-acid--CoA ligase 1 OS=Mus musculus GN=Acsl1 PE=1 SV=2	1536.15	24	sp|P41216|ACSL1_MOUSE	1.10299e+06	908459	1.24075e+06	1.03615e+06	1.28906e+06	1.15737e+06	1.10299e+06	1.15737e+06	0.154004	0.108965	0.0694311	0.0222222	0.0222222	0.585016	0.747622	0.585016	0.747622	0.933846
sp|P61202|CSN2_MOUSE	P61202	Cops2	COP9 signalosome complex subunit 2 OS=Mus musculus GN=Cops2 PE=1 SV=1	60.46	2	sp|P61202|CSN2_MOUSE	22976.1	21964.6	33120.7	27787.1	26735.5	28482.3	22976.1	27787.1	0.237112	0.0317854	0.274281	0	0	0.585001	0.747622	0.585001	0.747622	0.940444
sp|P0DN34|NDUB1_MOUSE	P0DN34	Ndufb1	NADH dehydrogenase [ubiquinone] 1 beta subcomplex subunit 1 OS=Mus musculus GN=Ndufb1 PE=3 SV=1	38.1	1	sp|P0DN34|NDUB1_MOUSE	64149	56222	41374.8	59266	52489.8	61053.6	56222	59266	0.214429	0.0784259	0.0760695	0	0	0.585843	0.747898	0.585843	0.747898	0.935978
sp|Q8BFR5|EFTU_MOUSE	Q8BFR5	Tufm	Elongation factor Tu, mitochondrial OS=Mus musculus GN=Tufm PE=1 SV=1	760.78	11	sp|Q8BFR5|EFTU_MOUSE	607791	511349	683663	551140	588776	536088	607791	551140	0.143712	0.0485772	-0.141157	0.0444444	0.0666667	0.586818	0.748361	0.586818	0.748361	1.07566
sp|Q00623|APOA1_MOUSE	Q00623	Apoa1	Apolipoprotein A-I OS=Mus musculus GN=Apoa1 PE=1 SV=2	575.04	11	sp|Q00623|APOA1_MOUSE	630112	547502	547687	743092	457930	417018	547687	457930	0.0828405	0.329344	-0.258223	0	0	0.587629	0.748615	0.587629	0.748615	1.06629
sp|P51163|HEM4_MOUSE	P51163	Uros	Uroporphyrinogen-III synthase OS=Mus musculus GN=Uros PE=1 SV=1	43.62	1	sp|P51163|HEM4_MOUSE	2996.16	2623.64	3902.9	3031.47	1916.62	3778.64	2996.16	3031.47	0.207281	0.322127	0.0169043	0	0	0.589174	0.749802	0.589174	0.749802	1.09121
sp|Q60675|LAMA2_MOUSE	Q60675	Lama2	Laminin subunit alpha-2 OS=Mus musculus GN=Lama2 PE=1 SV=2	2139.96	38	sp|Q60675|LAMA2_MOUSE	585557	667520	784403	640489	736931	802883	667520	736931	0.147142	0.112378	0.142718	0.0542636	0.0542636	0.590431	0.749841	0.590431	0.749841	0.934494
sp|Q60847|COCA1_MOUSE	Q60847	Col12a1	Collagen alpha-1(XII) chain OS=Mus musculus GN=Col12a1 PE=2 SV=3	866.98	18	sp|Q60847|COCA1_MOUSE	110179	265215	105335	259096	122427	159300	110179	159300	0.56752	0.392222	0.531902	0.0740741	0.0555556	0.589905	0.749841	0.589905	0.749841	0.888883
sp|Q60631|GRB2_MOUSE	Q60631	Grb2	Growth factor receptor-bound protein 2 OS=Mus musculus GN=Grb2 PE=1 SV=1	112.57	3	sp|Q60631|GRB2_MOUSE	20305.3	12757.6	31068.2	20946.3	23652.1	23359.6	20305.3	23359.6	0.430471	0.065553	0.202157	0	0	0.592135	0.750446	0.592135	0.750446	0.943686
sp|Q9DB60|PGFS_MOUSE	Q9DB60	Fam213b	Prostamide/prostaglandin F synthase OS=Mus musculus GN=Fam213b PE=1 SV=1	105.55	3	sp|Q9DB60|PGFS_MOUSE	38647.2	26326.6	47372.5	31038.2	33420.6	35325.4	38647.2	33420.6	0.28236	0.0645801	-0.209624	0	0	0.591871	0.750446	0.591871	0.750446	1.12589
sp|Q9CZX8|RS19_MOUSE	Q9CZX8	Rps19	40S ribosomal protein S19 OS=Mus musculus GN=Rps19 PE=1 SV=3	208.91	5	sp|Q9CZX8|RS19_MOUSE	86762.1	52406.9	50934	62989.6	72162	67012.5	52406.9	67012.5	0.319936	0.0682274	0.354674	0	0.133333	0.593482	0.751375	0.593482	0.751375	0.94034
sp|Q61035|SYHC_MOUSE	Q61035	Hars	Histidine--tRNA ligase, cytoplasmic OS=Mus musculus GN=Hars PE=1 SV=2	78.61	2	sp|Q61035|SYHC_MOUSE	14247.1	19321.7	28612.1	21807.5	20631.5	23671.6	19321.7	21807.5	0.351467	0.0695644	0.174601	0.166667	0	0.595165	0.752727	0.595165	0.752727	0.940558
sp|P07759|SPA3K_MOUSE	P07759	Serpina3k	Serine protease inhibitor A3K OS=Mus musculus GN=Serpina3k PE=1 SV=2	655.4	7	sp|P07759|SPA3K_MOUSE	749342	472433	531705	720087	404462	471537	531705	471537	0.249458	0.31254	-0.173254	0	0	0.598271	0.75572	0.598271	0.75572	1.09861
sp|Q61595|KTN1_MOUSE	Q61595	Ktn1	Kinectin OS=Mus musculus GN=Ktn1 PE=1 SV=1	225.61	5	sp|Q61595|KTN1_MOUSE	9461.3	10217.8	15920.3	10041.6	14133.8	14551.3	10217.8	14133.8	0.297567	0.193039	0.468071	0.133333	0.2	0.598768	0.75572	0.598768	0.75572	0.919246
sp|P00416|COX3_MOUSE	P00416	mt-Co3	Cytochrome c oxidase subunit 3 OS=Mus musculus GN=mt-Co3 PE=1 SV=2	39.54	1	sp|P00416|COX3_MOUSE	50207.7	15755.5	12873.4	21168.7	28902.8	28997.9	15755.5	28902.8	0.790483	0.17047	0.875354	0	0	0.601146	0.75794	0.601146	0.75794	0.997055
sp|Q9Z2Z6|MCAT_MOUSE	Q9Z2Z6	Slc25a20	Mitochondrial carnitine/acylcarnitine carrier protein OS=Mus musculus GN=Slc25a20 PE=1 SV=1	196.66	4	sp|Q9Z2Z6|MCAT_MOUSE	25856.4	29012.7	30676	24263.7	33786	35010.1	29012.7	33786	0.0858502	0.189653	0.219743	0	0	0.602751	0.75918	0.602751	0.75918	0.919248
sp|P42932|TCPQ_MOUSE	P42932	Cct8	T-complex protein 1 subunit theta OS=Mus musculus GN=Cct8 PE=1 SV=3	237.52	4	sp|P42932|TCPQ_MOUSE	39803.2	37729.9	56563.9	46820.7	28601.5	47230.5	39803.2	46820.7	0.231045	0.260226	0.234263	0.133333	0.2	0.60709	0.763859	0.60709	0.763859	1.09331
sp|Q9QYJ0|DNJA2_MOUSE	Q9QYJ0	Dnaja2	DnaJ homolog subfamily A member 2 OS=Mus musculus GN=Dnaja2 PE=1 SV=1	136.86	4	sp|Q9QYJ0|DNJA2_MOUSE	41404.3	24383.8	32080.7	24857.3	30515.9	32934.1	32080.7	30515.9	0.261263	0.140827	-0.0721447	0.166667	0.25	0.608825	0.765255	0.608825	0.765255	1.10828
sp|O35344|IMA4_MOUSE	O35344	Kpna3	Importin subunit alpha-4 OS=Mus musculus GN=Kpna3 PE=1 SV=1	116.4	3	sp|O35344|IMA4_MOUSE	43390.9	36122.7	52126.5	44806.2	48142.3	46309.2	43390.9	46309.2	0.182614	0.0359929	0.0939058	0	0	0.610206	0.765886	0.610206	0.765886	0.945299
sp|P08228|SODC_MOUSE	P08228	Sod1	Superoxide dismutase [Cu-Zn] OS=Mus musculus GN=Sod1 PE=1 SV=2	729.04	9	sp|P08228|SODC_MOUSE	1.93899e+06	1.68447e+06	1.92734e+06	1.95803e+06	1.96085e+06	1.93149e+06	1.92734e+06	1.95803e+06	0.0776639	0.00830573	0.022793	0.0588235	0.137255	0.611206	0.765886	0.611206	0.765886	0.948795
sp|Q9WTI7|MYO1C_MOUSE	Q9WTI7	Myo1c	Unconventional myosin-Ic OS=Mus musculus GN=Myo1c PE=1 SV=2	54.55	2	sp|Q9WTI7|MYO1C_MOUSE	8383.03	15072.9	15028.1	11390.4	12270.1	10215.6	15028.1	11390.4	0.300088	0.0912853	-0.399839	0	0	0.610853	0.765886	0.610853	0.765886	1.13602
sp|P50580|PA2G4_MOUSE	P50580	Pa2g4	Proliferation-associated protein 2G4 OS=Mus musculus GN=Pa2g4 PE=1 SV=3	69.88	2	sp|P50580|PA2G4_MOUSE	14901	12793.2	16647.1	15230	15668	15906.8	14901	15668	0.130562	0.0220014	0.0724051	0	0	0.612252	0.766411	0.612252	0.766411	0.947368
sp|O88569|ROA2_MOUSE	O88569	Hnrnpa2b1	Heterogeneous nuclear ribonucleoproteins A2/B1 OS=Mus musculus GN=Hnrnpa2b1 PE=1 SV=2	607.03	13	sp|O88569|ROA2_MOUSE	216403	177603	287487	221348	239859	262271	216403	239859	0.245315	0.0849753	0.148468	0.0512821	0.0512821	0.614793	0.768531	0.614793	0.768531	0.941969
sp|P26638|SYSC_MOUSE	P26638	Sars	Serine--tRNA ligase, cytoplasmic OS=Mus musculus GN=Sars PE=1 SV=3	68.19	2	sp|P26638|SYSC_MOUSE	18008.7	14736.2	22994	16840.3	18639.2	15554	18008.7	16840.3	0.223815	0.0910978	-0.096776	0	0	0.615202	0.768531	0.615202	0.768531	1.0922
sp|P26043|RADI_MOUSE	P26043	Rdx	Radixin OS=Mus musculus GN=Rdx PE=1 SV=3	559.98	12	sp|P26043|RADI_MOUSE	196439	177150	238962	209155	209816	227598	196439	209816	0.154888	0.0485462	0.0950451	0	0	0.621956	0.772392	0.621956	0.772392	0.947387
sp|P60670|NPL4_MOUSE	P60670	Nploc4	Nuclear protein localization protein 4 homolog OS=Mus musculus GN=Nploc4 PE=1 SV=3	58.74	1	sp|P60670|NPL4_MOUSE	9707.16	8962.12	5340.25	8073.18	7643.34	9922.64	8962.12	8073.18	0.291891	0.141708	-0.150703	0	0	0.62362	0.772392	0.62362	0.772392	0.93644
sp|P83940|ELOC_MOUSE	P83940	Eloc	Elongin-C OS=Mus musculus GN=Eloc PE=1 SV=1	149.81	3	sp|P83940|ELOC_MOUSE	63417.9	50759.2	64115.5	57114.4	63932.9	67762.8	63417.9	63932.9	0.126499	0.0856992	0.0116674	0	0	0.624371	0.772392	0.624371	0.772392	0.944296
sp|P84099|RL19_MOUSE	P84099	Rpl19	60S ribosomal protein L19 OS=Mus musculus GN=Rpl19 PE=1 SV=1	116.29	3	sp|P84099|RL19_MOUSE	16953.9	19760.9	96286.8	46241.4	33219.4	40575.7	19760.9	40575.7	1.01535	0.163182	1.03796	0.333333	0.222222	0.624608	0.772392	0.624608	0.772392	1.10801
sp|P97315|CSRP1_MOUSE	P97315	Csrp1	Cysteine and glycine-rich protein 1 OS=Mus musculus GN=Csrp1 PE=1 SV=3	77.8	1	sp|P97315|CSRP1_MOUSE	6609.87	10162.7	10045.1	5578.56	10061.3	8906.13	10045.1	8906.13	0.225761	0.284461	-0.173621	0	0	0.624491	0.772392	0.624491	0.772392	1.09255
sp|P97371|PSME1_MOUSE	P97371	Psme1	Proteasome activator complex subunit 1 OS=Mus musculus GN=Psme1 PE=1 SV=2	72.39	1	sp|P97371|PSME1_MOUSE	4568.08	5386.25	11188.8	6112.09	5053.39	6232.12	5386.25	6112.09	0.512156	0.111856	0.182385	0	0	0.622103	0.772392	0.622103	0.772392	1.21529
sp|Q62093|SRSF2_MOUSE	Q62093	Srsf2	Serine/arginine-rich splicing factor 2 OS=Mus musculus GN=Srsf2 PE=1 SV=4	48.27	1	sp|Q62093|SRSF2_MOUSE	3096.49	3821.38	6990.82	4923.14	5247.02	4417.55	3821.38	4923.14	0.446719	0.0859711	0.365485	0	0	0.623119	0.772392	0.623119	0.772392	0.953453
sp|Q8BWB1|SYP2L_MOUSE	Q8BWB1	Synpo2l	Synaptopodin 2-like protein OS=Mus musculus GN=Synpo2l PE=1 SV=1	732.97	15	sp|Q8BWB1|SYP2L_MOUSE	226416	187335	214808	172580	212738	207292	214808	207292	0.095792	0.110279	-0.0513829	0	0.0208333	0.621658	0.772392	0.621658	0.772392	1.06066
sp|Q8K3C3|LZIC_MOUSE	Q8K3C3	Lzic	Protein LZIC OS=Mus musculus GN=Lzic PE=1 SV=1	49.78	1	sp|Q8K3C3|LZIC_MOUSE	9004.8	7495.78	12933.9	9444.39	8189.65	8859.93	9004.8	8859.93	0.28613	0.0710945	-0.0233999	0	0	0.62158	0.772392	0.62158	0.772392	1.11099
sp|Q99JY9|ARP3_MOUSE	Q99JY9	Actr3	Actin-related protein 3 OS=Mus musculus GN=Actr3 PE=1 SV=3	121.13	2	sp|Q99JY9|ARP3_MOUSE	19974.1	19721.5	33609.8	34815.4	31790.7	17099.8	19974.1	31790.7	0.325206	0.339632	0.670471	0	0	0.623421	0.772392	0.623421	0.772392	0.875751
sp|Q8QZY9|SF3B4_MOUSE	Q8QZY9	Sf3b4	Splicing factor 3B subunit 4 OS=Mus musculus GN=Sf3b4 PE=1 SV=1	38.35	1	sp|Q8QZY9|SF3B4_MOUSE	1314.07	2732.12	2176.28	2772.72	1889.82	2044.84	2176.28	2044.84	0.344487	0.210846	-0.0898741	0	0	0.625841	0.773135	0.625841	0.773135	0.927705
sp|O70252|HMOX2_MOUSE	O70252	Hmox2	Heme oxygenase 2 OS=Mus musculus GN=Hmox2 PE=1 SV=1	56.9	1	sp|O70252|HMOX2_MOUSE	5873.66	11860.2	16998.3	14197	11388.2	10833.1	11860.2	11388.2	0.480912	0.148556	-0.0585808	0	0	0.629053	0.775536	0.629053	0.775536	0.953699
sp|Q9ERK4|XPO2_MOUSE	Q9ERK4	Cse1l	Exportin-2 OS=Mus musculus GN=Cse1l PE=1 SV=1	465.71	8	sp|Q9ERK4|XPO2_MOUSE	52947	40473	69727	53132.8	60211.2	59009.4	52947	59009.4	0.269936	0.0659303	0.156396	0	0.0333333	0.628664	0.775536	0.628664	0.775536	0.946584
sp|O08539|BIN1_MOUSE	O08539	Bin1	Myc box-dependent-interacting protein 1 OS=Mus musculus GN=Bin1 PE=1 SV=1	1791.68	20	sp|O08539|BIN1_MOUSE	3.98835e+06	3.39407e+06	4.81585e+06	4.12937e+06	4.38876e+06	4.32979e+06	3.98835e+06	4.32979e+06	0.175616	0.0317494	0.118508	0.030303	0.030303	0.631409	0.777657	0.631409	0.777657	0.949435
sp|P61979|HNRPK_MOUSE	P61979	Hnrnpk	Heterogeneous nuclear ribonucleoprotein K OS=Mus musculus GN=Hnrnpk PE=1 SV=1	514.9	9	sp|P61979|HNRPK_MOUSE	160730	170041	286181	176702	143112	230713	170041	176702	0.339878	0.240837	0.0554345	0.2	0.1	0.633488	0.779432	0.633488	0.779432	1.12066
sp|P49443|PPM1A_MOUSE	P49443	Ppm1a	Protein phosphatase 1A OS=Mus musculus GN=Ppm1a PE=1 SV=1	64.49	1	sp|P49443|PPM1A_MOUSE	13423.6	38.1357	38.1357	119.567	1251.17	1340.11	38.1357	1251.17	1.71737	0.753042	5.036	0.666667	0	0.635707	0.781376	0.635707	0.781376	4.97992
sp|P13020|GELS_MOUSE	P13020	Gsn	Gelsolin OS=Mus musculus GN=Gsn PE=1 SV=3	533.91	10	sp|P13020|GELS_MOUSE	155776	151559	195740	188168	171713	169715	155776	171713	0.145398	0.0573641	0.140531	0	0	0.639418	0.782626	0.639418	0.782626	0.949921
sp|P28654|PGS2_MOUSE	P28654	Dcn	Decorin OS=Mus musculus GN=Dcn PE=1 SV=1	929.56	14	sp|P28654|PGS2_MOUSE	1.49697e+06	2.01737e+06	2.09783e+06	2.00158e+06	2.0778e+06	1.83684e+06	2.01737e+06	2.00158e+06	0.174355	0.0624532	-0.0113362	0	0	0.640563	0.782626	0.640563	0.782626	0.948608
sp|P82347|SGCD_MOUSE	P82347	Sgcd	Delta-sarcoglycan OS=Mus musculus GN=Sgcd PE=1 SV=1	161.7	3	sp|P82347|SGCD_MOUSE	32617.2	34819.2	42142.4	36352.5	39644.1	39285	34819.2	39285	0.136525	0.0469903	0.174095	0.111111	0	0.638834	0.782626	0.638834	0.782626	0.950532
sp|Q8JZQ2|AFG32_MOUSE	Q8JZQ2	Afg3l2	AFG3-like protein 2 OS=Mus musculus GN=Afg3l2 PE=1 SV=1	132.73	3	sp|Q8JZQ2|AFG32_MOUSE	102203	117307	109431	122797	106116	117751	109431	117751	0.0688974	0.0740326	0.105711	0	0	0.638084	0.782626	0.638084	0.782626	0.948876
sp|Q99M71|EPDR1_MOUSE	Q99M71	Epdr1	Mammalian ependymin-related protein 1 OS=Mus musculus GN=Epdr1 PE=1 SV=1	104.93	2	sp|Q99M71|EPDR1_MOUSE	17369.6	16129.6	32472.6	17238.9	27602	26434.9	17369.6	26434.9	0.413758	0.238916	0.605878	0	0	0.640229	0.782626	0.640229	0.782626	0.925584
sp|Q9R0P3|ESTD_MOUSE	Q9R0P3	Esd	S-formylglutathione hydrolase OS=Mus musculus GN=Esd PE=1 SV=1	230.93	3	sp|Q9R0P3|ESTD_MOUSE	132971	164952	184714	178723	176007	154898	164952	176007	0.162302	0.0767775	0.0935909	0	0	0.637613	0.782626	0.637613	0.782626	0.947038
sp|Q9D7B6|ACAD8_MOUSE	Q9D7B6	Acad8	Isobutyryl-CoA dehydrogenase, mitochondrial OS=Mus musculus GN=Acad8 PE=1 SV=2	73.51	1	sp|Q9D7B6|ACAD8_MOUSE	8132.03	9426.99	13320.2	8130.51	10162.5	9868.56	9426.99	9868.56	0.262346	0.116988	0.0660414	0	0	0.64194	0.783525	0.64194	0.783525	1.0965
sp|P01837|IGKC_MOUSE	P01837	NA	Ig kappa chain C region OS=Mus musculus PE=1 SV=1	472.91	4	sp|P01837|IGKC_MOUSE	1.13602e+06	613381	323650	698832	684334	713783	613381	698832	0.595808	0.0210667	0.188163	0	0	0.643723	0.784919	0.643723	0.784919	0.988605
sp|P01654|KV3A1_MOUSE	P01654	NA	Ig kappa chain V-III region PC 2880/PC 1229 OS=Mus musculus PE=1 SV=1	61.76	1	sp|P01654|KV3A1_MOUSE	8521.95	1857.6	6641.1	4900.16	4631.4	8077.83	6641.1	4900.16	0.605602	0.326575	-0.438593	0	0	0.645816	0.786155	0.645816	0.786155	0.966566
sp|P50608|FMOD_MOUSE	P50608	Fmod	Fibromodulin OS=Mus musculus GN=Fmod PE=2 SV=1	771.87	9	sp|P50608|FMOD_MOUSE	1.26543e+06	1.76476e+06	1.2432e+06	1.78953e+06	1.19809e+06	1.6201e+06	1.26543e+06	1.6201e+06	0.207038	0.198304	0.356454	0.0222222	0.0444444	0.647951	0.786155	0.647951	0.786155	0.927442
sp|Q8CI51|PDLI5_MOUSE	Q8CI51	Pdlim5	PDZ and LIM domain protein 5 OS=Mus musculus GN=Pdlim5 PE=1 SV=4	1011.33	8	sp|Q8CI51|PDLI5_MOUSE	5.25243e+06	4.29536e+06	5.87031e+06	5.06084e+06	5.28055e+06	5.91104e+06	5.25243e+06	5.28055e+06	0.154404	0.0814639	0.0077016	0	0	0.647675	0.786155	0.647675	0.786155	0.948664
sp|Q8R4E4|MYOZ3_MOUSE	Q8R4E4	Myoz3	Myozenin-3 OS=Mus musculus GN=Myoz3 PE=1 SV=1	534.08	9	sp|Q8R4E4|MYOZ3_MOUSE	773765	670440	1.27395e+06	868733	938078	1.04828e+06	773765	938078	0.35624	0.095141	0.277812	0	0	0.646171	0.786155	0.646171	0.786155	0.952038
sp|Q9JK92|HSPB8_MOUSE	Q9JK92	Hspb8	Heat shock protein beta-8 OS=Mus musculus GN=Hspb8 PE=1 SV=1	65.54	2	sp|Q9JK92|HSPB8_MOUSE	29723.1	16984.5	34844	28406.8	26433	30801.1	29723.1	28406.8	0.33831	0.0766248	-0.0653484	0	0	0.647907	0.786155	0.647907	0.786155	0.952251
sp|P57780|ACTN4_MOUSE	P57780	Actn4	Alpha-actinin-4 OS=Mus musculus GN=Actn4 PE=1 SV=1	129.7	4	sp|P57780|ACTN4_MOUSE	39315	33083.9	43625.6	32235.3	36202.2	40718.4	39315	36202.2	0.137038	0.116655	-0.119002	0	0	0.648714	0.786301	0.648714	0.786301	1.06292
sp|P27573|MYP0_MOUSE	P27573	Mpz	Myelin protein P0 OS=Mus musculus GN=Mpz PE=1 SV=1	346.89	3	sp|P27573|MYP0_MOUSE	757954	1.02455e+06	2.08723e+06	892562	1.57461e+06	1.73532e+06	1.02455e+06	1.57461e+06	0.54519	0.319417	0.620012	0.0952381	0.142857	0.650134	0.787241	0.650134	0.787241	0.920815
sp|P62264|RS14_MOUSE	P62264	Rps14	40S ribosomal protein S14 OS=Mus musculus GN=Rps14 PE=1 SV=3	134.02	3	sp|P62264|RS14_MOUSE	43693.1	25175.2	11314.3	12383.5	39393.2	47395.8	25175.2	39393.2	0.607805	0.554969	0.645941	0	0	0.651122	0.787629	0.651122	0.787629	0.808517
sp|Q78XF5|OSTC_MOUSE	Q78XF5	Ostc	Oligosaccharyltransferase complex subunit OSTC OS=Mus musculus GN=Ostc PE=1 SV=1	42.58	1	sp|Q78XF5|OSTC_MOUSE	7035.02	6592.66	12773.2	7661.94	7165.44	8290.88	7035.02	7661.94	0.391774	0.0731911	0.123155	0	0	0.651742	0.787629	0.651742	0.787629	1.14199
sp|Q9QZ73|DCNL1_MOUSE	Q9QZ73	Dcun1d1	DCN1-like protein 1 OS=Mus musculus GN=Dcun1d1 PE=1 SV=1	44.24	1	sp|Q9QZ73|DCNL1_MOUSE	38.1357	408.22	3607.44	2859.92	38.1357	4185.96	408.22	2859.92	1.45245	0.897111	2.80855	0.333333	0.333333	0.652658	0.787958	0.652658	0.787958	0.572246
sp|Q80VJ2|SRA1_MOUSE	Q80VJ2	Sra1	Steroid receptor RNA activator 1 OS=Mus musculus GN=Sra1 PE=1 SV=3	80.32	3	sp|Q80VJ2|SRA1_MOUSE	18765.5	16273.4	20068.9	21111.1	17665.7	19276	18765.5	19276	0.104987	0.0890876	0.0387232	0	0.222222	0.654151	0.788572	0.654151	0.788572	0.94927
sp|Q9CRB8|MTFP1_MOUSE	Q9CRB8	Mtfp1	Mitochondrial fission process protein 1 OS=Mus musculus GN=Mtfp1 PE=1 SV=1	60.13	1	sp|Q9CRB8|MTFP1_MOUSE	7064.82	7354.41	2712.35	5859.49	5474.78	6346.92	7064.82	5859.49	0.455393	0.07416	-0.26988	0	0	0.654457	0.788572	0.654457	0.788572	0.968916
sp|P40630|TFAM_MOUSE	P40630	Tfam	Transcription factor A, mitochondrial OS=Mus musculus GN=Tfam PE=1 SV=2	114.66	3	sp|P40630|TFAM_MOUSE	17160.2	16062.7	39373.1	22933.6	28488.1	23254.8	17160.2	23254.8	0.543537	0.125272	0.438467	0	0	0.655279	0.788786	0.655279	0.788786	0.972139
sp|Q8VDC1|FYCO1_MOUSE	Q8VDC1	Fyco1	FYVE and coiled-coil domain-containing protein 1 OS=Mus musculus GN=Fyco1 PE=1 SV=1	52.67	1	sp|Q8VDC1|FYCO1_MOUSE	2132.76	489.71	6133.28	1036.77	3582.16	4178.14	2132.76	3582.16	0.994555	0.568981	0.748111	0	0	0.659915	0.793585	0.659915	0.793585	0.995302
sp|P07309|TTHY_MOUSE	P07309	Ttr	Transthyretin OS=Mus musculus GN=Ttr PE=1 SV=1	357.21	6	sp|P07309|TTHY_MOUSE	567431	683037	523550	734932	515359	428492	567431	515359	0.139324	0.282234	-0.138866	0	0	0.661677	0.794142	0.661677	0.794142	1.05673
sp|Q8VHX6|FLNC_MOUSE	Q8VHX6	Flnc	Filamin-C OS=Mus musculus GN=Flnc PE=1 SV=3	6361.32	97	sp|Q8VHX6|FLNC_MOUSE	7.27502e+06	6.58233e+06	7.05148e+06	7.056e+06	7.63393e+06	7.19783e+06	7.05148e+06	7.19783e+06	0.0507239	0.0412821	0.0296366	0.0185185	0.0291005	0.661479	0.794142	0.661479	0.794142	0.955275
sp|P51885|LUM_MOUSE	P51885	Lum	Lumican OS=Mus musculus GN=Lum PE=1 SV=2	578.08	8	sp|P51885|LUM_MOUSE	686303	809984	732257	689815	842419	587658	732257	689815	0.0841583	0.181439	-0.0861402	0	0	0.663527	0.794826	0.663527	0.794826	1.05125
sp|Q8VEE1|LMCD1_MOUSE	Q8VEE1	Lmcd1	LIM and cysteine-rich domains protein 1 OS=Mus musculus GN=Lmcd1 PE=1 SV=1	438.47	9	sp|Q8VEE1|LMCD1_MOUSE	206566	189241	238767	208063	214055	178770	206566	208063	0.118816	0.0942671	0.0104156	0	0	0.663546	0.794826	0.663546	0.794826	1.05606
sp|P11404|FABPH_MOUSE	P11404	Fabp3	Fatty acid-binding protein, heart OS=Mus musculus GN=Fabp3 PE=1 SV=5	403.84	10	sp|P11404|FABPH_MOUSE	774551	432304	493508	397245	623330	515977	493508	515977	0.322012	0.2208	0.0642347	0	0	0.664577	0.795179	0.664577	0.795179	1.10661
sp|Q9WTX5|SKP1_MOUSE	Q9WTX5	Skp1	S-phase kinase-associated protein 1 OS=Mus musculus GN=Skp1 PE=1 SV=3	104.35	2	sp|Q9WTX5|SKP1_MOUSE	22771.6	18447.6	29506.4	19584.8	27986	28323	22771.6	27986	0.236392	0.195691	0.297467	0	0	0.665141	0.795179	0.665141	0.795179	0.931902
sp|P13542|MYH8_MOUSE	P13542	Myh8	Myosin-8 OS=Mus musculus GN=Myh8 PE=2 SV=2	1387.81	17	sp|P13542|MYH8_MOUSE	3.95516e+07	4.11437e+07	3.66762e+07	3.65658e+07	3.51213e+07	4.03533e+07	3.95516e+07	3.65658e+07	0.0578745	0.0723499	-0.11324	0.0238095	0.0238095	0.666177	0.79564	0.666177	0.79564	1.04758
sp|Q9CQ89|CUTA_MOUSE	Q9CQ89	Cuta	Protein CutA OS=Mus musculus GN=Cuta PE=1 SV=3	185.14	3	sp|Q9CQ89|CUTA_MOUSE	105278	123645	150143	131940	126718	138242	123645	131940	0.178506	0.0436155	0.0936795	0.0833333	0.25	0.667125	0.795994	0.667125	0.795994	0.955066
sp|P97478|COQ7_MOUSE	P97478	Coq7	5-demethoxyubiquinone hydroxylase, mitochondrial OS=Mus musculus GN=Coq7 PE=1 SV=3	202.83	3	sp|P97478|COQ7_MOUSE	38230.3	43165.2	78435.3	50479.7	57073.8	58240.1	43165.2	57073.8	0.411567	0.0757203	0.40296	0	0	0.669025	0.796707	0.669025	0.796707	0.964035
sp|Q9ESD7|DYSF_MOUSE	Q9ESD7	Dysf	Dysferlin OS=Mus musculus GN=Dysf PE=1 SV=3	235.11	4	sp|Q9ESD7|DYSF_MOUSE	26673.7	23066	38116.3	28015.1	31370.7	32658.3	26673.7	31370.7	0.268316	0.0781299	0.234004	0	0	0.668965	0.796707	0.668965	0.796707	0.954498
sp|Q99KC8|VMA5A_MOUSE	Q99KC8	Vwa5a	von Willebrand factor A domain-containing protein 5A OS=Mus musculus GN=Vwa5a PE=1 SV=2	138.87	4	sp|Q99KC8|VMA5A_MOUSE	14069.9	10521.5	18565.4	12301.1	11749.9	15227.8	14069.9	12301.1	0.280227	0.14277	-0.193825	0	0	0.669754	0.796799	0.669754	0.796799	1.09873
sp|P80318|TCPG_MOUSE	P80318	Cct3	T-complex protein 1 subunit gamma OS=Mus musculus GN=Cct3 PE=1 SV=1	327.8	7	sp|P80318|TCPG_MOUSE	58917.4	43926.7	61328.2	51944.8	57304.3	63390.4	58917.4	57304.3	0.172286	0.0995132	-0.0400488	0.047619	0	0.674156	0.801256	0.674156	0.801256	0.950954
sp|P17742|PPIA_MOUSE	P17742	Ppia	Peptidyl-prolyl cis-trans isomerase A OS=Mus musculus GN=Ppia PE=1 SV=2	504.01	8	sp|P17742|PPIA_MOUSE	822416	859073	968085	852634	816756	857875	859073	852634	0.0857913	0.0265678	-0.0108542	0	0	0.677507	0.804457	0.677507	0.804457	1.0484
sp|P02088|HBB1_MOUSE	P02088	Hbb-b1	Hemoglobin subunit beta-1 OS=Mus musculus GN=Hbb-b1 PE=1 SV=2	1824.96	9	sp|P02088|HBB1_MOUSE	3.46954e+07	2.43917e+07	5.96799e+07	3.62921e+07	3.41268e+07	3.07168e+07	3.46954e+07	3.41268e+07	0.458358	0.0833733	-0.0238365	0.0215054	0	0.679206	0.804911	0.679206	0.804911	1.17433
sp|P08030|APT_MOUSE	P08030	Aprt	Adenine phosphoribosyltransferase OS=Mus musculus GN=Aprt PE=1 SV=2	139.3	2	sp|P08030|APT_MOUSE	11610.8	1231.38	393.302	465.18	5471.46	8023.76	1231.38	5471.46	1.41632	0.826289	2.15166	0.333333	0.166667	0.678971	0.804911	0.678971	0.804911	0.94807
sp|P02089|HBB2_MOUSE	P02089	Hbb-b2	Hemoglobin subunit beta-2 OS=Mus musculus GN=Hbb-b2 PE=1 SV=2	110.22	1	sp|P02089|HBB2_MOUSE	21774.1	19163.9	60913.2	27684.7	24473.9	25885	21774.1	25885	0.688856	0.0618607	0.249502	0.333333	0.333333	0.68208	0.807243	0.68208	0.807243	1.30506
sp|P32020|NLTP_MOUSE	P32020	Scp2	Non-specific lipid-transfer protein OS=Mus musculus GN=Scp2 PE=1 SV=3	99.57	1	sp|P32020|NLTP_MOUSE	10729.8	4710.17	7972.55	6681.7	7742.78	5946	7972.55	6681.7	0.386122	0.133029	-0.254825	0.5	0.5	0.682493	0.807243	0.682493	0.807243	1.14934
sp|O55042|SYUA_MOUSE	O55042	Snca	Alpha-synuclein OS=Mus musculus GN=Snca PE=1 SV=2	42.71	1	sp|O55042|SYUA_MOUSE	1593.62	522.594	4865.31	1450.33	2914.15	1826.84	1593.62	1826.84	0.972157	0.368318	0.197039	0	0	0.686544	0.81125	0.686544	0.81125	1.12763
sp|Q08857|CD36_MOUSE	Q08857	Cd36	Platelet glycoprotein 4 OS=Mus musculus GN=Cd36 PE=1 SV=2	151.2	4	sp|Q08857|CD36_MOUSE	50183.8	41953.4	70336.6	46748.5	53878.3	48645	50183.8	48645	0.269636	0.0742146	-0.0449304	0.0833333	0.0833333	0.689449	0.813896	0.689449	0.813896	1.08844
sp|P84089|ERH_MOUSE	P84089	Erh	Enhancer of rudimentary homolog OS=Mus musculus GN=Erh PE=1 SV=1	60.72	2	sp|P84089|ERH_MOUSE	10345.4	11643.1	16802.9	12078.6	10102.4	13614.5	11643.1	12078.6	0.264168	0.147559	0.0529818	0	0	0.691081	0.814251	0.691081	0.814251	1.08369
sp|Q9D2N4|DTNA_MOUSE	Q9D2N4	Dtna	Dystrobrevin alpha OS=Mus musculus GN=Dtna PE=1 SV=2	109.38	2	sp|Q9D2N4|DTNA_MOUSE	11038.2	12840.9	11830	11482.4	14528.7	11622.9	11830	11622.9	0.0759131	0.13708	-0.0254764	0.333333	0	0.690831	0.814251	0.690831	0.814251	0.948852
sp|O88712|CTBP1_MOUSE	O88712	Ctbp1	C-terminal-binding protein 1 OS=Mus musculus GN=Ctbp1 PE=1 SV=2	78.99	2	sp|O88712|CTBP1_MOUSE	12432	14409.2	13307.3	12211.8	13054.6	13158.8	13307.3	13054.6	0.0740321	0.0405443	-0.0276664	0	0	0.692448	0.815076	0.692448	0.815076	1.04485
sp|Q61838|PZP_MOUSE	Q61838	Pzp	Pregnancy zone protein OS=Mus musculus GN=Pzp PE=1 SV=3	522.26	12	sp|Q61838|PZP_MOUSE	162883	139690	258620	209234	170093	205088	162883	205088	0.337021	0.110374	0.332406	0	0	0.693849	0.81594	0.693849	0.81594	0.960267
sp|P21614|VTDB_MOUSE	P21614	Gc	Vitamin D-binding protein OS=Mus musculus GN=Gc PE=1 SV=2	266.49	5	sp|P21614|VTDB_MOUSE	78755.1	54222.4	87638.9	99430.4	77996.9	60013.4	78755.1	77996.9	0.235361	0.249329	-0.0139574	0	0	0.699873	0.822233	0.699873	0.822233	0.929143
sp|P56812|PDCD5_MOUSE	P56812	Pdcd5	Programmed cell death protein 5 OS=Mus musculus GN=Pdcd5 PE=1 SV=3	194.14	3	sp|P56812|PDCD5_MOUSE	37008.3	29663.7	46527.8	35493.8	35241.1	34663.5	37008.3	35241.1	0.224084	0.0121146	-0.0705866	0	0	0.70144	0.823283	0.70144	0.823283	1.07402
sp|P56387|DYLT3_MOUSE	P56387	Dynlt3	Dynein light chain Tctex-type 3 OS=Mus musculus GN=Dynlt3 PE=1 SV=1	60.2	1	sp|P56387|DYLT3_MOUSE	6947.91	7980.5	4484.91	7033.19	6862.49	6261.05	6947.91	6862.49	0.277527	0.0603672	-0.017846	0	0	0.702591	0.823844	0.702591	0.823844	0.963119
sp|Q9D0M5|DYL2_MOUSE	Q9D0M5	Dynll2	Dynein light chain 2, cytoplasmic OS=Mus musculus GN=Dynll2 PE=1 SV=1	162.98	2	sp|Q9D0M5|DYL2_MOUSE	50750.3	32910.4	46214.1	43923.9	44149.3	46833.1	46214.1	44149.3	0.214176	0.0359918	-0.0659412	0	0.166667	0.706781	0.827963	0.706781	0.827963	0.962704
sp|P26039|TLN1_MOUSE	P26039	Tln1	Talin-1 OS=Mus musculus GN=Tln1 PE=1 SV=2	410.25	9	sp|P26039|TLN1_MOUSE	45516.5	45116.2	60749.1	43479	47841.8	51737.4	45516.5	47841.8	0.176619	0.0866372	0.0718808	0.111111	0.037037	0.708832	0.829069	0.708832	0.829069	1.05818
sp|P29758|OAT_MOUSE	P29758	Oat	Ornithine aminotransferase, mitochondrial OS=Mus musculus GN=Oat PE=1 SV=1	96.59	2	sp|P29758|OAT_MOUSE	15297.4	19041.7	56013.9	28300.8	27002.9	30800.8	19041.7	28300.8	0.747229	0.0672576	0.571678	0	0	0.709081	0.829069	0.709081	0.829069	1.04934
sp|O88545|CSN6_MOUSE	O88545	Cops6	COP9 signalosome complex subunit 6 OS=Mus musculus GN=Cops6 PE=1 SV=1	142.23	3	sp|O88545|CSN6_MOUSE	19249	13827.2	16713.4	13359.3	17212.3	16574.4	16713.4	16574.4	0.163457	0.13141	-0.0120451	0	0	0.711205	0.829174	0.711205	0.829174	1.05607
sp|P56695|WFS1_MOUSE	P56695	Wfs1	Wolframin OS=Mus musculus GN=Wfs1 PE=1 SV=1	87.55	3	sp|P56695|WFS1_MOUSE	16752.1	24288.7	25261.7	21636.8	22605.3	24734.3	24288.7	22605.3	0.210744	0.0689164	-0.103621	0.111111	0.333333	0.709929	0.829174	0.709929	0.829174	0.961234
sp|Q6PIE5|AT1A2_MOUSE	Q6PIE5	Atp1a2	Sodium/potassium-transporting ATPase subunit alpha-2 OS=Mus musculus GN=Atp1a2 PE=1 SV=1	1820.45	30	sp|Q6PIE5|AT1A2_MOUSE	1.44404e+06	1.23492e+06	1.91418e+06	1.39591e+06	1.48085e+06	1.40999e+06	1.44404e+06	1.40999e+06	0.227222	0.031858	-0.0344268	0	0	0.710903	0.829174	0.710903	0.829174	1.07147
sp|P53986|MOT1_MOUSE	P53986	Slc16a1	Monocarboxylate transporter 1 OS=Mus musculus GN=Slc16a1 PE=1 SV=1	81.28	1	sp|P53986|MOT1_MOUSE	8493.01	8127.5	12073.9	8262.65	11846.4	10170.2	8493.01	10170.2	0.227982	0.177656	0.260002	0	0	0.713606	0.831181	0.713606	0.831181	0.94766
sp|Q9D8W5|PSD12_MOUSE	Q9D8W5	Psmd12	26S proteasome non-ATPase regulatory subunit 12 OS=Mus musculus GN=Psmd12 PE=1 SV=4	159.29	2	sp|Q9D8W5|PSD12_MOUSE	26019.5	26131.7	36190.2	24016.1	35419.5	34607.5	26131.7	34607.5	0.198319	0.202959	0.405282	0	0	0.714826	0.83181	0.714826	0.83181	0.939371
sp|Q9EST5|AN32B_MOUSE	Q9EST5	Anp32b	Acidic leucine-rich nuclear phosphoprotein 32 family member B OS=Mus musculus GN=Anp32b PE=1 SV=1	140.46	2	sp|Q9EST5|AN32B_MOUSE	27429.5	27058.3	34887.2	29256.1	29051.1	35038.3	27429.5	29256.1	0.148255	0.109242	0.0930085	0	0	0.716462	0.832921	0.716462	0.832921	0.957464
sp|P50543|S10AB_MOUSE	P50543	S100a11	Protein S100-A11 OS=Mus musculus GN=S100a11 PE=1 SV=1	73.98	1	sp|P50543|S10AB_MOUSE	23579.7	26378.3	36449	29095.7	30185.2	30112.6	26378.3	30112.6	0.234996	0.020442	0.191017	0	0	0.719352	0.835487	0.719352	0.835487	0.966591
sp|P11531|DMD_MOUSE	P11531	Dmd	Dystrophin OS=Mus musculus GN=Dmd PE=1 SV=3	2358.01	51	sp|P11531|DMD_MOUSE	613165	539239	819189	677820	640029	725205	613165	677820	0.22075	0.0626679	0.144626	0.030303	0.0242424	0.724533	0.839909	0.724533	0.839909	0.965022
sp|P13412|TNNI2_MOUSE	P13412	Tnni2	Troponin I, fast skeletal muscle OS=Mus musculus GN=Tnni2 PE=2 SV=2	1985.08	15	sp|P13412|TNNI2_MOUSE	6.8303e+07	4.72279e+07	6.26922e+07	5.48414e+07	6.32313e+07	6.77036e+07	6.26922e+07	6.32313e+07	0.183725	0.105446	0.0123532	0	0	0.724232	0.839909	0.724232	0.839909	0.959343
sp|P17563|SBP1_MOUSE	P17563	Selenbp1	Selenium-binding protein 1 OS=Mus musculus GN=Selenbp1 PE=1 SV=2	178.03	3	sp|P17563|SBP1_MOUSE	15909.2	15960.6	4451.91	15196.7	12782.8	8549.81	15909.2	12782.8	0.547587	0.276327	-0.315663	0.222222	0.222222	0.72733	0.84076	0.72733	0.84076	0.994318
sp|P62141|PP1B_MOUSE	P62141	Ppp1cb	Serine/threonine-protein phosphatase PP1-beta catalytic subunit OS=Mus musculus GN=Ppp1cb PE=1 SV=3	393.59	8	sp|P62141|PP1B_MOUSE	226001	152984	244478	172921	204107	203303	226001	203303	0.2328	0.0919015	-0.1527	0	0.0740741	0.727041	0.84076	0.727041	0.84076	1.07432
sp|Q60994|ADIPO_MOUSE	Q60994	Adipoq	Adiponectin OS=Mus musculus GN=Adipoq PE=1 SV=2	113.99	2	sp|Q60994|ADIPO_MOUSE	75943.4	97091	156545	101468	87902.9	105288	97091	101468	0.380398	0.0930204	0.0636215	0	0	0.727245	0.84076	0.727245	0.84076	1.11851
sp|O08553|DPYL2_MOUSE	O08553	Dpysl2	Dihydropyrimidinase-related protein 2 OS=Mus musculus GN=Dpysl2 PE=1 SV=2	253.02	5	sp|O08553|DPYL2_MOUSE	49258.9	60565.5	91740.5	62410.5	65845.9	79884.6	60565.5	65845.9	0.32746	0.133434	0.120597	0	0	0.740236	0.85151	0.740236	0.85151	0.968406
sp|P11352|GPX1_MOUSE	P11352	Gpx1	Glutathione peroxidase 1 OS=Mus musculus GN=Gpx1 PE=1 SV=2	105.18	2	sp|P11352|GPX1_MOUSE	34677.2	25609.3	65297	29272.9	49719.5	52422.9	34677.2	49719.5	0.496791	0.288954	0.519824	0	0	0.740203	0.85151	0.740203	0.85151	0.955624
sp|P61087|UBE2K_MOUSE	P61087	Ube2k	Ubiquitin-conjugating enzyme E2 K OS=Mus musculus GN=Ube2k PE=1 SV=3	215.35	3	sp|P61087|UBE2K_MOUSE	26335.3	15185.5	30831	23298.7	24927.5	25795.3	26335.3	24927.5	0.334	0.051368	-0.0792613	0.333333	0.25	0.739576	0.85151	0.739576	0.85151	0.977443
sp|P97493|THIOM_MOUSE	P97493	Txn2	Thioredoxin, mitochondrial OS=Mus musculus GN=Txn2 PE=1 SV=1	85.95	3	sp|P97493|THIOM_MOUSE	76128.2	65906.7	101728	79233.7	90900.1	81761.9	76128.2	81761.9	0.227096	0.0730941	0.102998	0	0	0.741503	0.85151	0.741503	0.85151	0.967713
sp|Q71LX4|TLN2_MOUSE	Q71LX4	Tln2	Talin-2 OS=Mus musculus GN=Tln2 PE=1 SV=3	119.29	4	sp|Q71LX4|TLN2_MOUSE	15685.6	12093.2	15386.2	12395.2	14835.1	14001.8	15386.2	14001.8	0.138536	0.0902362	-0.136027	0	0	0.741055	0.85151	0.741055	0.85151	1.04688
sp|Q8BH61|F13A_MOUSE	Q8BH61	F13a1	Coagulation factor XIII A chain OS=Mus musculus GN=F13a1 PE=1 SV=3	62.85	1	sp|Q8BH61|F13A_MOUSE	9381.84	13617.9	18290.9	12877.5	12144.3	12476.8	13617.9	12476.8	0.323775	0.0293697	-0.126265	0	0	0.739018	0.85151	0.739018	0.85151	1.10113
sp|Q8K1Z0|COQ9_MOUSE	Q8K1Z0	Coq9	Ubiquinone biosynthesis protein COQ9, mitochondrial OS=Mus musculus GN=Coq9 PE=1 SV=1	540.59	5	sp|Q8K1Z0|COQ9_MOUSE	498313	449695	624346	450204	559592	485525	498313	485525	0.171983	0.112001	-0.0375079	0	0	0.739687	0.85151	0.739687	0.85151	1.05152
sp|Q61171|PRDX2_MOUSE	Q61171	Prdx2	Peroxiredoxin-2 OS=Mus musculus GN=Prdx2 PE=1 SV=3	328.53	7	sp|Q61171|PRDX2_MOUSE	491313	383169	605845	479173	511571	536011	491313	511571	0.225666	0.0560238	0.0582907	0	0	0.74607	0.855252	0.74607	0.855252	0.96959
sp|Q8R1S0|COQ6_MOUSE	Q8R1S0	Coq6	Ubiquinone biosynthesis monooxygenase COQ6, mitochondrial OS=Mus musculus GN=Coq6 PE=1 SV=3	247.39	4	sp|Q8R1S0|COQ6_MOUSE	36540.5	32501.5	44634	34773.2	45432	38344.4	36540.5	38344.4	0.163045	0.137289	0.0695187	0	0	0.74616	0.855252	0.74616	0.855252	0.95889
sp|P28652|KCC2B_MOUSE	P28652	Camk2b	Calcium/calmodulin-dependent protein kinase type II subunit beta OS=Mus musculus GN=Camk2b PE=1 SV=2	66.16	2	sp|P28652|KCC2B_MOUSE	80440.9	67232.9	120429	61036.3	95965.2	91765.9	80440.9	91765.9	0.309942	0.229973	0.190029	0	0	0.749479	0.858251	0.749479	0.858251	1.07772
sp|P28653|PGS1_MOUSE	P28653	Bgn	Biglycan OS=Mus musculus GN=Bgn PE=1 SV=1	613.51	9	sp|P28653|PGS1_MOUSE	317847	420469	366112	472278	332553	357421	366112	357421	0.13946	0.192391	-0.0346594	0.0555556	0.0555556	0.751041	0.859123	0.751041	0.859123	0.950248
sp|Q9D711|PIR_MOUSE	Q9D711	Pir	Pirin OS=Mus musculus GN=Pir PE=1 SV=1	53.59	1	sp|Q9D711|PIR_MOUSE	1440.59	1552.98	1557.56	1323.76	1485.57	2026.92	1552.98	1485.57	0.0436724	0.228435	-0.064024	0	0	0.752347	0.859123	0.752347	0.859123	0.941046
sp|Q9DCX2|ATP5H_MOUSE	Q9DCX2	Atp5h	ATP synthase subunit d, mitochondrial OS=Mus musculus GN=Atp5h PE=1 SV=3	1061.02	13	sp|Q9DCX2|ATP5H_MOUSE	2.80845e+06	2.98735e+06	2.93141e+06	2.76747e+06	3.19249e+06	3.08056e+06	2.93141e+06	3.08056e+06	0.0314606	0.0731057	0.0715979	0	0.030303	0.752077	0.859123	0.752077	0.859123	0.965343
sp|P63242|IF5A1_MOUSE	P63242	Eif5a	Eukaryotic translation initiation factor 5A-1 OS=Mus musculus GN=Eif5a PE=1 SV=2	633.3	8	sp|P63242|IF5A1_MOUSE	900585	831680	1.14732e+06	954753	965689	1.05107e+06	900585	965689	0.172897	0.0532438	0.100696	0	0	0.753387	0.859507	0.753387	0.859507	0.969061
sp|Q03734|SPA3M_MOUSE	Q03734	Serpina3m	Serine protease inhibitor A3M OS=Mus musculus GN=Serpina3m PE=1 SV=2	149.53	1	sp|Q03734|SPA3M_MOUSE	17069.7	223777	22250.9	31519.8	10022.8	121670	22250.9	31519.8	1.34409	1.08883	0.502391	0	0	0.754895	0.860425	0.754895	0.860425	1.612
sp|P24369|PPIB_MOUSE	P24369	Ppib	Peptidyl-prolyl cis-trans isomerase B OS=Mus musculus GN=Ppib PE=1 SV=2	57.94	2	sp|P24369|PPIB_MOUSE	13564.5	6503.62	10199.3	7733.81	10654.1	9008.28	10199.3	9008.28	0.350054	0.160325	-0.179143	0	0	0.755689	0.860529	0.755689	0.860529	1.1048
sp|Q6ZWN5|RS9_MOUSE	Q6ZWN5	Rps9	40S ribosomal protein S9 OS=Mus musculus GN=Rps9 PE=1 SV=3	164.92	5	sp|Q6ZWN5|RS9_MOUSE	23474.1	31944.6	17942.5	23681.4	22985.3	21225.7	23474.1	22985.3	0.288393	0.0559253	-0.0303569	0.133333	0.2	0.75866	0.863052	0.75866	0.863052	1.08055
sp|Q9QZQ8|H2AY_MOUSE	Q9QZQ8	H2afy	Core histone macro-H2A.1 OS=Mus musculus GN=H2afy PE=1 SV=3	224.79	4	sp|Q9QZQ8|H2AY_MOUSE	67668.2	63943.4	81548	66754.7	67771.5	70102	67668.2	67771.5	0.130573	0.0251584	0.00220202	0	0	0.759317	0.863052	0.759317	0.863052	1.04169
sp|Q9DCL9|PUR6_MOUSE	Q9DCL9	Paics	Multifunctional protein ADE2 OS=Mus musculus GN=Paics PE=1 SV=4	147.18	2	sp|Q9DCL9|PUR6_MOUSE	31682	22237.8	24284.9	24139.3	22638.6	27642.1	24284.9	24139.3	0.190584	0.103506	-0.00867841	0	0	0.762843	0.866255	0.762843	0.866255	1.05086
sp|P02469|LAMB1_MOUSE	P02469	Lamb1	Laminin subunit beta-1 OS=Mus musculus GN=Lamb1 PE=1 SV=3	955.72	18	sp|P02469|LAMB1_MOUSE	177375	189188	226223	204677	197980	207939	189188	204677	0.128981	0.024945	0.113523	0.031746	0.047619	0.763952	0.86671	0.763952	0.86671	0.970832
sp|P18760|COF1_MOUSE	P18760	Cfl1	Cofilin-1 OS=Mus musculus GN=Cfl1 PE=1 SV=3	115.71	2	sp|P18760|COF1_MOUSE	83953.1	107390	151329	110009	113813	126255	107390	113813	0.299446	0.0728164	0.0838016	0	0	0.771331	0.873461	0.771331	0.873461	0.978848
sp|Q9CY27|TECR_MOUSE	Q9CY27	Tecr	Very-long-chain enoyl-CoA reductase OS=Mus musculus GN=Tecr PE=1 SV=1	270.42	7	sp|Q9CY27|TECR_MOUSE	133588	155643	137476	131823	138352	142594	137476	138352	0.0827697	0.0394355	0.00916109	0.047619	0	0.771289	0.873461	0.771289	0.873461	1.03377
sp|Q4VAA2|CDV3_MOUSE	Q4VAA2	Cdv3	Protein CDV3 OS=Mus musculus GN=Cdv3 PE=1 SV=2	149.29	2	sp|Q4VAA2|CDV3_MOUSE	18233.9	6395.49	8787.05	9538.93	11608.3	7271.36	8787.05	9538.93	0.561979	0.228992	0.118449	0	0.333333	0.77394	0.874477	0.77394	0.874477	1.17587
sp|Q9CQM5|TXD17_MOUSE	Q9CQM5	Txndc17	Thioredoxin domain-containing protein 17 OS=Mus musculus GN=Txndc17 PE=1 SV=1	167.61	4	sp|Q9CQM5|TXD17_MOUSE	50437.1	39028.5	58984	53647.6	44957.3	54533.6	50437.1	53647.6	0.202329	0.103666	0.0890287	0	0.0833333	0.774373	0.874477	0.774373	0.874477	0.969381
sp|Q9CQR4|ACO13_MOUSE	Q9CQR4	Acot13	Acyl-coenzyme A thioesterase 13 OS=Mus musculus GN=Acot13 PE=1 SV=1	112.54	3	sp|Q9CQR4|ACO13_MOUSE	82503.6	72227.4	91611.3	80555.8	90397	82936.7	82503.6	82936.7	0.118102	0.0606693	0.00755454	0	0	0.773205	0.874477	0.773205	0.874477	0.970273
sp|P61205|ARF3_MOUSE	P61205	Arf3	ADP-ribosylation factor 3 OS=Mus musculus GN=Arf3 PE=2 SV=2	130.89	2	sp|P61205|ARF3_MOUSE	26249.7	22167.4	45374.9	32511.5	29352.1	32686.8	26249.7	32511.5	0.396293	0.0595463	0.308647	0	0	0.777472	0.876421	0.777472	0.876421	0.99198
sp|Q8QZT1|THIL_MOUSE	Q8QZT1	Acat1	Acetyl-CoA acetyltransferase, mitochondrial OS=Mus musculus GN=Acat1 PE=1 SV=1	882.97	13	sp|Q8QZT1|THIL_MOUSE	1.10157e+06	838522	1.15751e+06	989639	1.17572e+06	1.02867e+06	1.10157e+06	1.02867e+06	0.164964	0.0921645	-0.0987838	0.0196078	0.0392157	0.777528	0.876421	0.777528	0.876421	0.969812
sp|P36536|SAR1A_MOUSE	P36536	Sar1a	GTP-binding protein SAR1a OS=Mus musculus GN=Sar1a PE=1 SV=1	39.02	1	sp|P36536|SAR1A_MOUSE	7159.41	7865.06	8519.3	10428.8	5258.2	10395.4	7865.06	10395.4	0.086661	0.342259	0.402412	0	0	0.780199	0.877814	0.780199	0.877814	0.902671
sp|P70302|STIM1_MOUSE	P70302	Stim1	Stromal interaction molecule 1 OS=Mus musculus GN=Stim1 PE=1 SV=2	61.39	2	sp|P70302|STIM1_MOUSE	17664.3	12937.7	27793.9	19081.8	20103.3	19566.6	17664.3	19566.6	0.389928	0.0260901	0.147559	0	0	0.779689	0.877814	0.779689	0.877814	0.993945
sp|P15327|PMGE_MOUSE	P15327	Bpgm	Bisphosphoglycerate mutase OS=Mus musculus GN=Bpgm PE=1 SV=2	113.08	3	sp|P15327|PMGE_MOUSE	42145.8	30689.8	70896.2	39415	51059.2	54995.6	42145.8	51059.2	0.432343	0.167083	0.27678	0	0	0.782539	0.879092	0.782539	0.879092	0.988053
sp|Q9DCD0|6PGD_MOUSE	Q9DCD0	Pgd	6-phosphogluconate dehydrogenase, decarboxylating OS=Mus musculus GN=Pgd PE=1 SV=3	175.57	3	sp|Q9DCD0|6PGD_MOUSE	37840.5	54582.1	63339.6	53997.1	45079.7	47056.1	54582.1	47056.1	0.249538	0.0961462	-0.214047	0	0	0.782773	0.879092	0.782773	0.879092	1.06589
sp|Q99KF1|TMED9_MOUSE	Q99KF1	Tmed9	Transmembrane emp24 domain-containing protein 9 OS=Mus musculus GN=Tmed9 PE=1 SV=2	108.81	2	sp|Q99KF1|TMED9_MOUSE	11555.3	13460.7	21806.5	13778.8	15239.1	18890.1	13460.7	15239.1	0.349343	0.164863	0.17902	0	0.166667	0.786364	0.882315	0.786364	0.882315	0.977344
sp|P09813|APOA2_MOUSE	P09813	Apoa2	Apolipoprotein A-II OS=Mus musculus GN=Apoa2 PE=1 SV=2	85.06	2	sp|P09813|APOA2_MOUSE	96903	99051.1	43350.5	133326	56708.4	41332.1	96903	56708.4	0.395608	0.63895	-0.772978	0	0	0.788686	0.882629	0.788686	0.882629	1.03431
sp|Q05793|PGBM_MOUSE	Q05793	Hspg2	Basement membrane-specific heparan sulfate proteoglycan core protein OS=Mus musculus GN=Hspg2 PE=1 SV=1	1809.04	33	sp|Q05793|PGBM_MOUSE	521362	512382	517000	457381	495976	557133	517000	495976	0.00868728	0.0998997	-0.0598932	0.027027	0.027027	0.78792	0.882629	0.78792	0.882629	1.02665
sp|Q9CZU6|CISY_MOUSE	Q9CZU6	Cs	Citrate synthase, mitochondrial OS=Mus musculus GN=Cs PE=1 SV=1	1340.82	18	sp|Q9CZU6|CISY_MOUSE	4.80745e+06	3.8366e+06	4.06479e+06	3.90981e+06	4.42827e+06	3.9401e+06	4.06479e+06	3.9401e+06	0.11983	0.0710973	-0.0449484	0	0	0.788809	0.882629	0.788809	0.882629	1.03507
sp|Q9ESB3|HRG_MOUSE	Q9ESB3	Hrg	Histidine-rich glycoprotein OS=Mus musculus GN=Hrg PE=1 SV=2	64.11	1	sp|Q9ESB3|HRG_MOUSE	4490.78	3581.47	5975.91	7589.35	2798.47	3632.02	4490.78	3632.02	0.258121	0.547699	-0.306194	0	0	0.790582	0.883804	0.790582	0.883804	1.00202
sp|Q8BK30|NDUV3_MOUSE	Q8BK30	Ndufv3	NADH dehydrogenase [ubiquinone] flavoprotein 3, mitochondrial OS=Mus musculus GN=Ndufv3 PE=1 SV=1	228.83	3	sp|Q8BK30|NDUV3_MOUSE	238629	211786	218520	224245	204694	221350	218520	221350	0.0626342	0.0486781	0.0185662	0.0666667	0.0666667	0.79428	0.887128	0.79428	0.887128	1.02867
sp|Q9Z239|PLM_MOUSE	Q9Z239	Fxyd1	Phospholemman OS=Mus musculus GN=Fxyd1 PE=1 SV=1	45.4	1	sp|Q9Z239|PLM_MOUSE	36701	38648.9	70092.8	45908.2	59131.8	42865.9	38648.9	45908.2	0.386581	0.175403	0.248323	0	0	0.796607	0.888914	0.796607	0.888914	0.983346
sp|Q9WUK2|IF4H_MOUSE	Q9WUK2	Eif4h	Eukaryotic translation initiation factor 4H OS=Mus musculus GN=Eif4h PE=1 SV=3	275.62	4	sp|Q9WUK2|IF4H_MOUSE	49231.7	20365.3	38556.5	29908.7	29816.5	36292.6	38556.5	29908.7	0.404851	0.115998	-0.366411	0.266667	0.133333	0.798403	0.890107	0.798403	0.890107	1.12639
sp|Q61206|PA1B2_MOUSE	Q61206	Pafah1b2	Platelet-activating factor acetylhydrolase IB subunit beta OS=Mus musculus GN=Pafah1b2 PE=1 SV=2	93.98	2	sp|Q61206|PA1B2_MOUSE	12484.1	12481.4	17588	14730.7	10380.5	15779.2	12484.1	14730.7	0.207799	0.210028	0.238733	0	0	0.799245	0.890234	0.799245	0.890234	1.04067
sp|O08709|PRDX6_MOUSE	O08709	Prdx6	Peroxiredoxin-6 OS=Mus musculus GN=Prdx6 PE=1 SV=3	836.71	11	sp|O08709|PRDX6_MOUSE	925668	882179	1.07957e+06	829194	1.06384e+06	910135	925668	910135	0.107758	0.127557	-0.0244154	0.0222222	0	0.801947	0.892103	0.801947	0.892103	1.03006
sp|Q8C6K9|CO6A6_MOUSE	Q8C6K9	Col6a6	Collagen alpha-6(VI) chain OS=Mus musculus GN=Col6a6 PE=1 SV=2	54.24	1	sp|Q8C6K9|CO6A6_MOUSE	1848.06	2760.49	4767.06	2305.37	3816.46	3364.46	2760.49	3364.46	0.477821	0.245282	0.285453	0	0	0.802382	0.892103	0.802382	0.892103	0.988332
sp|O88746|TOM1_MOUSE	O88746	Tom1	Target of Myb protein 1 OS=Mus musculus GN=Tom1 PE=1 SV=1	121.76	3	sp|O88746|TOM1_MOUSE	26550.9	26281	35506.2	32707.6	28168.7	29587.5	26550.9	29587.5	0.178292	0.0770021	0.156228	0	0.333333	0.807195	0.893522	0.807195	0.893522	0.976501
sp|P04117|FABP4_MOUSE	P04117	Fabp4	Fatty acid-binding protein, adipocyte OS=Mus musculus GN=Fabp4 PE=1 SV=3	501.29	7	sp|P04117|FABP4_MOUSE	456860	571105	788678	533976	702704	620823	571105	620823	0.278375	0.136274	0.120426	0	0	0.807438	0.893522	0.807438	0.893522	0.978003
sp|P10107|ANXA1_MOUSE	P10107	Anxa1	Annexin A1 OS=Mus musculus GN=Anxa1 PE=1 SV=2	114.69	2	sp|P10107|ANXA1_MOUSE	6511.5	17692.2	30233.2	15360.1	16326.1	18076.6	17692.2	16326.1	0.654006	0.0830152	-0.115931	0	0	0.80872	0.893522	0.80872	0.893522	1.09393
sp|Q64433|CH10_MOUSE	Q64433	Hspe1	10 kDa heat shock protein, mitochondrial OS=Mus musculus GN=Hspe1 PE=1 SV=2	307.43	5	sp|Q64433|CH10_MOUSE	245981	225300	291165	254733	277752	248920	245981	254733	0.132537	0.0585384	0.050444	0	0	0.806192	0.893522	0.806192	0.893522	0.975736
sp|Q8CGK3|LONM_MOUSE	Q8CGK3	Lonp1	Lon protease homolog, mitochondrial OS=Mus musculus GN=Lonp1 PE=1 SV=2	287.34	7	sp|Q8CGK3|LONM_MOUSE	61917.3	61527.5	56106.4	53442.1	61150.5	60422.7	61527.5	60422.7	0.0542728	0.0729528	-0.0261413	0.047619	0.047619	0.807998	0.893522	0.807998	0.893522	1.02592
sp|Q8VEM8|MPCP_MOUSE	Q8VEM8	Slc25a3	Phosphate carrier protein, mitochondrial OS=Mus musculus GN=Slc25a3 PE=1 SV=1	586.85	11	sp|Q8VEM8|MPCP_MOUSE	1.29851e+06	1.02412e+06	824261	1.09671e+06	1.08053e+06	1.0261e+06	1.02412e+06	1.08053e+06	0.226984	0.0346439	0.0773596	0	0	0.809503	0.893522	0.809503	0.893522	0.982379
sp|Q9CQ60|6PGL_MOUSE	Q9CQ60	Pgls	6-phosphogluconolactonase OS=Mus musculus GN=Pgls PE=1 SV=1	165.09	4	sp|Q9CQ60|6PGL_MOUSE	42865.6	23100.4	30398.1	31114.9	35446.4	31032	30398.1	31114.9	0.311152	0.0776189	0.0336283	0	0	0.805581	0.893522	0.805581	0.893522	0.987404
sp|Q9CQQ7|AT5F1_MOUSE	Q9CQQ7	Atp5f1	ATP synthase F(0) complex subunit B1, mitochondrial OS=Mus musculus GN=Atp5f1 PE=1 SV=1	775.5	12	sp|Q9CQQ7|AT5F1_MOUSE	1.01898e+06	1.03721e+06	1.86099e+06	1.12754e+06	1.2001e+06	1.6885e+06	1.03721e+06	1.2001e+06	0.368344	0.227898	0.21044	0	0.0185185	0.809046	0.893522	0.809046	0.893522	0.975359
sp|Q02819|NUCB1_MOUSE	Q02819	Nucb1	Nucleobindin-1 OS=Mus musculus GN=Nucb1 PE=1 SV=2	68.78	2	sp|Q02819|NUCB1_MOUSE	9762.91	10635.2	16297.9	12699.6	11138.2	10651.7	10635.2	11138.2	0.290064	0.0930655	0.0666586	0	0	0.812656	0.895386	0.812656	0.895386	1.06398
sp|Q99L13|3HIDH_MOUSE	Q99L13	Hibadh	3-hydroxyisobutyrate dehydrogenase, mitochondrial OS=Mus musculus GN=Hibadh PE=1 SV=1	280.96	6	sp|Q99L13|3HIDH_MOUSE	90959.9	64022.5	95024	70347.2	95599	92090.1	90959.9	92090.1	0.202177	0.159038	0.0178154	0.111111	0	0.812103	0.895386	0.812103	0.895386	0.968881
sp|Q62165|DAG1_MOUSE	Q62165	Dag1	Dystroglycan OS=Mus musculus GN=Dag1 PE=1 SV=4	212.19	5	sp|Q62165|DAG1_MOUSE	72234.7	63461.9	85993.4	80169.3	69682.6	64349.8	72234.7	69682.6	0.153692	0.112722	-0.0518934	0	0.133333	0.814487	0.896017	0.814487	0.896017	1.03496
sp|Q9JK53|PRELP_MOUSE	Q9JK53	Prelp	Prolargin OS=Mus musculus GN=Prelp PE=1 SV=2	767.4	15	sp|Q9JK53|PRELP_MOUSE	600947	745146	503266	665580	553925	553419	600947	553925	0.197393	0.109329	-0.117546	0	0	0.814694	0.896017	0.814694	0.896017	1.04311
sp|P51174|ACADL_MOUSE	P51174	Acadl	Long-chain specific acyl-CoA dehydrogenase, mitochondrial OS=Mus musculus GN=Acadl PE=1 SV=2	962.51	13	sp|P51174|ACADL_MOUSE	1.1522e+06	1.09917e+06	1.58057e+06	1.05919e+06	1.54266e+06	1.36678e+06	1.1522e+06	1.36678e+06	0.206656	0.184983	0.246396	0.047619	0.0634921	0.817914	0.897841	0.817914	0.897841	0.965557
sp|Q61655|DD19A_MOUSE	Q61655	Ddx19a	ATP-dependent RNA helicase DDX19A OS=Mus musculus GN=Ddx19a PE=1 SV=2	73.61	2	sp|Q61655|DD19A_MOUSE	3050.1	6183.13	4337.81	5000.02	5003.66	3753.97	4337.81	5000.02	0.348117	0.157104	0.204967	0	0	0.818555	0.897841	0.818555	0.897841	0.986437
sp|Q91WM2|CECR5_MOUSE	Q91WM2	Cecr5	Cat eye syndrome critical region protein 5 homolog OS=Mus musculus GN=Cecr5 PE=1 SV=1	47.4	1	sp|Q91WM2|CECR5_MOUSE	5056.31	5598.09	10375.8	8235.5	6225.86	4884.45	5598.09	6225.86	0.417597	0.261544	0.153339	0	0	0.818521	0.897841	0.818521	0.897841	1.08707
sp|Q61292|LAMB2_MOUSE	Q61292	Lamb2	Laminin subunit beta-2 OS=Mus musculus GN=Lamb2 PE=1 SV=2	1128.62	23	sp|Q61292|LAMB2_MOUSE	244717	225930	264254	199057	257645	261353	244717	257645	0.0782283	0.146001	0.0742708	0.0694444	0.0833333	0.820117	0.898749	0.820117	0.898749	1.02346
sp|P56391|CX6B1_MOUSE	P56391	Cox6b1	Cytochrome c oxidase subunit 6B1 OS=Mus musculus GN=Cox6b1 PE=1 SV=2	225.24	5	sp|P56391|CX6B1_MOUSE	1.82254e+06	1.50514e+06	1.49486e+06	1.55062e+06	1.73241e+06	1.64994e+06	1.50514e+06	1.64994e+06	0.115888	0.0553551	0.132521	0	0	0.821622	0.899592	0.821622	0.899592	0.977613
sp|Q9D0M3|CY1_MOUSE	Q9D0M3	Cyc1	Cytochrome c1, heme protein, mitochondrial OS=Mus musculus GN=Cyc1 PE=1 SV=1	847.19	11	sp|Q9D0M3|CY1_MOUSE	2.00245e+06	1.78224e+06	1.73374e+06	1.65401e+06	1.95084e+06	1.77845e+06	1.78224e+06	1.77845e+06	0.0778528	0.083069	-0.00307324	0	0	0.823112	0.900417	0.823112	0.900417	1.0251
sp|P31428|DPEP1_MOUSE	P31428	Dpep1	Dipeptidase 1 OS=Mus musculus GN=Dpep1 PE=1 SV=2	52.33	1	sp|P31428|DPEP1_MOUSE	10954.4	17527.9	22201	15008.4	18342.1	17621.9	17527.9	17621.9	0.33443	0.103243	0.00771906	0	0	0.824831	0.90122	0.824831	0.90122	0.994326
sp|P97807|FUMH_MOUSE	P97807	Fh	Fumarate hydratase, mitochondrial OS=Mus musculus GN=Fh PE=1 SV=3	1246.42	18	sp|P97807|FUMH_MOUSE	2.05234e+06	1.70691e+06	1.86524e+06	1.82781e+06	2.10519e+06	1.8317e+06	1.86524e+06	1.8317e+06	0.0922294	0.0827625	-0.0261724	0	0	0.82532	0.90122	0.82532	0.90122	0.975675
sp|P01863|GCAA_MOUSE	P01863	Ighg	Ig gamma-2A chain C region, A allele OS=Mus musculus GN=Ighg PE=1 SV=1	58.38	1	sp|P01863|GCAA_MOUSE	41726.5	45739.1	39011.2	39499.1	34047.9	62028.2	41726.5	39499.1	0.0802845	0.328232	-0.0791436	0	0	0.828657	0.902918	0.828657	0.902918	0.932891
sp|P50544|ACADV_MOUSE	P50544	Acadvl	Very long-chain specific acyl-CoA dehydrogenase, mitochondrial OS=Mus musculus GN=Acadvl PE=1 SV=3	1931.35	27	sp|P50544|ACADV_MOUSE	1.46304e+06	1.34107e+06	1.69754e+06	1.31689e+06	1.79512e+06	1.53547e+06	1.46304e+06	1.53547e+06	0.120737	0.154541	0.0697142	0.036036	0.0630631	0.829153	0.902918	0.829153	0.902918	0.968621
sp|Q3UBX0|TM109_MOUSE	Q3UBX0	Tmem109	Transmembrane protein 109 OS=Mus musculus GN=Tmem109 PE=1 SV=2	153.91	3	sp|Q3UBX0|TM109_MOUSE	305079	299937	455163	313084	376901	390117	305079	376901	0.249504	0.114416	0.305007	0	0	0.829074	0.902918	0.829074	0.902918	0.981553
sp|Q61937|NPM_MOUSE	Q61937	Npm1	Nucleophosmin OS=Mus musculus GN=Npm1 PE=1 SV=1	173.61	3	sp|Q61937|NPM_MOUSE	65054.6	59958.7	86838.5	70765.5	69643.2	74918.3	65054.6	70765.5	0.202177	0.0387157	0.121394	0	0	0.829828	0.902918	0.829828	0.902918	0.983861
sp|O35658|C1QBP_MOUSE	O35658	C1qbp	Complement component 1 Q subcomponent-binding protein, mitochondrial OS=Mus musculus GN=C1qbp PE=1 SV=1	300.33	4	sp|O35658|C1QBP_MOUSE	157242	139738	197537	143998	173175	159841	157242	159841	0.179805	0.0918623	0.023655	0	0	0.831976	0.903238	0.831976	0.903238	1.03669
sp|P27773|PDIA3_MOUSE	P27773	Pdia3	Protein disulfide-isomerase A3 OS=Mus musculus GN=Pdia3 PE=1 SV=2	327.02	6	sp|P27773|PDIA3_MOUSE	66895.8	67703.6	102085	84700.4	64145.7	76832.3	67703.6	76832.3	0.254613	0.137865	0.182482	0.142857	0.190476	0.831049	0.903238	0.831049	0.903238	1.04877
sp|Q8BLY2|SYTC2_MOUSE	Q8BLY2	Tarsl2	Probable threonine--tRNA ligase 2, cytoplasmic OS=Mus musculus GN=Tarsl2 PE=1 SV=1	64.28	2	sp|Q8BLY2|SYTC2_MOUSE	18090.5	2114.46	2374.88	4044.94	4357.64	3639.72	2374.88	4044.94	1.21562	0.0896723	0.768265	0.166667	0	0.832338	0.903238	0.832338	0.903238	1.87504
sp|Q9JHU4|DYHC1_MOUSE	Q9JHU4	Dync1h1	Cytoplasmic dynein 1 heavy chain 1 OS=Mus musculus GN=Dync1h1 PE=1 SV=2	650.02	14	sp|Q9JHU4|DYHC1_MOUSE	97391.9	80731.3	72970.3	83243.6	73929	101561	80731.3	83243.6	0.149086	0.163003	0.044212	0	0	0.837788	0.908347	0.837788	0.908347	0.970473
sp|E9PV24|FIBA_MOUSE	E9PV24	Fga	Fibrinogen alpha chain OS=Mus musculus GN=Fga PE=1 SV=1	478.32	10	sp|E9PV24|FIBA_MOUSE	63388.8	74523.2	105184	88935.5	71015.7	86795	74523.2	86795	0.26711	0.11899	0.219923	0.0606061	0	0.84006	0.910003	0.84006	0.910003	0.985205
sp|P14231|AT1B2_MOUSE	P14231	Atp1b2	Sodium/potassium-transporting ATPase subunit beta-2 OS=Mus musculus GN=Atp1b2 PE=1 SV=2	349.24	5	sp|P14231|AT1B2_MOUSE	113999	85764.2	135237	103982	106619	109367	113999	106619	0.222258	0.0252473	-0.096547	0	0	0.840881	0.910086	0.840881	0.910086	1.04698
sp|Q9CYZ2|TPD54_MOUSE	Q9CYZ2	Tpd52l2	Tumor protein D54 OS=Mus musculus GN=Tpd52l2 PE=1 SV=1	98.33	2	sp|Q9CYZ2|TPD54_MOUSE	10604	10430.6	16339.8	12215.8	13172.3	12301.3	10604	12301.3	0.269925	0.0421298	0.214193	0	0	0.842365	0.910886	0.842365	0.910886	0.991647
sp|P09411|PGK1_MOUSE	P09411	Pgk1	Phosphoglycerate kinase 1 OS=Mus musculus GN=Pgk1 PE=1 SV=4	2725.52	29	sp|P09411|PGK1_MOUSE	2.23941e+07	1.69756e+07	2.30096e+07	1.9542e+07	2.17252e+07	2.22183e+07	2.23941e+07	2.17252e+07	0.159684	0.0673062	-0.0437488	0.0188679	0.0314465	0.845297	0.913249	0.845297	0.913249	0.982575
sp|A2AMM0|MURC_MOUSE	A2AMM0	Murc	Muscle-related coiled-coil protein OS=Mus musculus GN=Murc PE=1 SV=1	385.88	8	sp|A2AMM0|MURC_MOUSE	160821	145499	232044	147351	180645	186183	160821	180645	0.257357	0.122549	0.167705	0	0	0.84804	0.914197	0.84804	0.914197	1.04704
sp|O89086|RBM3_MOUSE	O89086	Rbm3	RNA-binding protein 3 OS=Mus musculus GN=Rbm3 PE=1 SV=1	184.23	2	sp|O89086|RBM3_MOUSE	103061	120913	144750	131663	108130	137075	120913	131663	0.170176	0.122503	0.122876	0	0	0.848996	0.914197	0.848996	0.914197	0.978392
sp|P02463|CO4A1_MOUSE	P02463	Col4a1	Collagen alpha-1(IV) chain OS=Mus musculus GN=Col4a1 PE=1 SV=4	200.53	3	sp|P02463|CO4A1_MOUSE	50539.3	107370	55657.8	58883.7	69765.5	83553.5	55657.8	69765.5	0.441612	0.174787	0.32593	0	0	0.84781	0.914197	0.84781	0.914197	1.00643
sp|Q9CPQ3|TOM22_MOUSE	Q9CPQ3	Tomm22	Mitochondrial import receptor subunit TOM22 homolog OS=Mus musculus GN=Tomm22 PE=1 SV=3	69.08	1	sp|Q9CPQ3|TOM22_MOUSE	7046.76	8399.03	6597.24	7397.51	8111.76	6966.97	7046.76	7397.51	0.127636	0.0771786	0.0700783	0	0	0.849164	0.914197	0.849164	0.914197	0.980726
sp|Q63918|SDPR_MOUSE	Q63918	Sdpr	Serum deprivation-response protein OS=Mus musculus GN=Sdpr PE=1 SV=3	185.72	4	sp|Q63918|SDPR_MOUSE	58912.5	52971.8	78504.3	62311.9	72696	58657.3	58912.5	62311.9	0.210527	0.112821	0.0809344	0	0	0.850788	0.91514	0.850788	0.91514	0.983081
sp|P54822|PUR8_MOUSE	P54822	Adsl	Adenylosuccinate lyase OS=Mus musculus GN=Adsl PE=1 SV=2	1060.39	15	sp|P54822|PUR8_MOUSE	705189	631837	688935	690933	673259	699053	688935	690933	0.0570465	0.0191767	0.00417812	0.0634921	0.0634921	0.85345	0.917196	0.85345	0.917196	0.981929
sp|Q7TQI3|OTUB1_MOUSE	Q7TQI3	Otub1	Ubiquitin thioesterase OTUB1 OS=Mus musculus GN=Otub1 PE=1 SV=2	315.55	6	sp|Q7TQI3|OTUB1_MOUSE	63339.1	59311.8	90667.3	61492.6	65240.6	78097.4	63339.1	65240.6	0.23992	0.127552	0.0426723	0	0	0.855719	0.918827	0.855719	0.918827	1.04144
sp|P35486|ODPA_MOUSE	P35486	Pdha1	Pyruvate dehydrogenase E1 component subunit alpha, somatic form, mitochondrial OS=Mus musculus GN=Pdha1 PE=1 SV=1	1341.98	19	sp|P35486|ODPA_MOUSE	2.0147e+06	1.72321e+06	2.02338e+06	1.71028e+06	2.05275e+06	1.88084e+06	2.0147e+06	1.88084e+06	0.0889657	0.0910196	-0.0991846	0	0.025641	0.858547	0.921055	0.858547	0.921055	1.0208
sp|P17047|LAMP2_MOUSE	P17047	Lamp2	Lysosome-associated membrane glycoprotein 2 OS=Mus musculus GN=Lamp2 PE=1 SV=2	60.27	1	sp|P17047|LAMP2_MOUSE	2169.98	4061.81	4212.8	2449.87	3482.99	3889.34	4061.81	3482.99	0.326966	0.22667	-0.221796	0.333333	0.5	0.865799	0.927208	0.865799	0.927208	1.06336
sp|Q62465|VAT1_MOUSE	Q62465	Vat1	Synaptic vesicle membrane protein VAT-1 homolog OS=Mus musculus GN=Vat1 PE=1 SV=3	71.77	2	sp|Q62465|VAT1_MOUSE	10659.4	23026.6	30828.1	17064.6	21981.6	23188.5	23026.6	21981.6	0.472924	0.15637	-0.0670031	0	0	0.865184	0.927208	0.865184	0.927208	1.03663
sp|P04247|MYG_MOUSE	P04247	Mb	Myoglobin OS=Mus musculus GN=Mb PE=1 SV=3	2236.23	15	sp|P04247|MYG_MOUSE	3.91469e+07	2.80991e+07	2.78995e+07	2.94698e+07	3.57989e+07	2.705e+07	2.80991e+07	2.94698e+07	0.202957	0.146806	0.0687136	0.0238095	0.0238095	0.8689	0.928775	0.8689	0.928775	1.03062
sp|Q9CPQ8|ATP5L_MOUSE	Q9CPQ8	Atp5l	ATP synthase subunit g, mitochondrial OS=Mus musculus GN=Atp5l PE=1 SV=1	116.99	3	sp|Q9CPQ8|ATP5L_MOUSE	76003.7	61964.1	56483.5	61986	70324.4	64899.4	61964.1	64899.4	0.155329	0.0643746	0.0667725	0	0	0.868818	0.928775	0.868818	0.928775	0.986012
sp|Q9WUM5|SUCA_MOUSE	Q9WUM5	Suclg1	Succinate--CoA ligase [ADP/GDP-forming] subunit alpha, mitochondrial OS=Mus musculus GN=Suclg1 PE=1 SV=4	442.96	7	sp|Q9WUM5|SUCA_MOUSE	772587	659585	695394	624363	747894	717222	695394	717222	0.0814309	0.0923508	0.0445877	0.1	0.1	0.86954	0.928775	0.86954	0.928775	1.01823
sp|P10493|NID1_MOUSE	P10493	Nid1	Nidogen-1 OS=Mus musculus GN=Nid1 PE=1 SV=2	898.33	18	sp|P10493|NID1_MOUSE	354676	350822	416983	316820	383589	402095	354676	383589	0.09925	0.122057	0.113059	0.0166667	0	0.870766	0.929273	0.870766	0.929273	1.01812
sp|P00329|ADH1_MOUSE	P00329	Adh1	Alcohol dehydrogenase 1 OS=Mus musculus GN=Adh1 PE=1 SV=2	87.46	2	sp|P00329|ADH1_MOUSE	14727.8	14262.5	21460.5	18111.3	15803.4	16772.9	14727.8	16772.9	0.239533	0.0685881	0.187591	0	0	0.885416	0.930746	0.885416	0.930746	0.99533
sp|P10922|H10_MOUSE	P10922	H1f0	Histone H1.0 OS=Mus musculus GN=H1f0 PE=2 SV=4	262.08	4	sp|P10922|H10_MOUSE	326328	490390	384596	329091	489402	353470	384596	353470	0.207698	0.221123	-0.121756	0	0	0.874794	0.930746	0.874794	0.930746	1.02504
sp|P14733|LMNB1_MOUSE	P14733	Lmnb1	Lamin-B1 OS=Mus musculus GN=Lmnb1 PE=1 SV=3	454.87	9	sp|P14733|LMNB1_MOUSE	77226.9	69689	106742	79096.7	84652.9	91357.9	77226.9	84652.9	0.231605	0.0722001	0.132456	0	0	0.88481	0.930746	0.88481	0.930746	0.994319
sp|P20152|VIME_MOUSE	P20152	Vim	Vimentin OS=Mus musculus GN=Vim PE=1 SV=3	1677.16	25	sp|P20152|VIME_MOUSE	1.51866e+06	1.65816e+06	1.91263e+06	1.57552e+06	1.81435e+06	1.77261e+06	1.65816e+06	1.77261e+06	0.117749	0.0741244	0.0962951	0.030303	0.020202	0.885845	0.930746	0.885845	0.930746	0.985853
sp|P62075|TIM13_MOUSE	P62075	Timm13	Mitochondrial import inner membrane translocase subunit Tim13 OS=Mus musculus GN=Timm13 PE=1 SV=1	244.69	3	sp|P62075|TIM13_MOUSE	49363.1	51782.6	58471.1	51879.8	59893.2	50633.8	51782.6	51879.8	0.0886707	0.0928216	0.0027076	0.166667	0.166667	0.881685	0.930746	0.881685	0.930746	0.98282
sp|P70170|ABCC9_MOUSE	P70170	Abcc9	ATP-binding cassette sub-family C member 9 OS=Mus musculus GN=Abcc9 PE=1 SV=2	69.3	1	sp|P70170|ABCC9_MOUSE	4475.41	3883.69	8031.52	4855.1	5486.72	5717.41	4475.41	5486.72	0.410637	0.0833947	0.293925	0	0	0.885671	0.930746	0.885671	0.930746	1.02063
sp|Q3U4G3|XXLT1_MOUSE	Q3U4G3	Xxylt1	Xyloside xylosyltransferase 1 OS=Mus musculus GN=Xxylt1 PE=1 SV=2	39.96	1	sp|Q3U4G3|XXLT1_MOUSE	27693.7	10804	4446.54	8588.53	11941.9	10636.5	10804	10636.5	0.839317	0.162704	-0.0225504	0	0	0.876356	0.930746	0.876356	0.930746	1.37788
sp|Q5SRX1|TM1L2_MOUSE	Q5SRX1	Tom1l2	TOM1-like protein 2 OS=Mus musculus GN=Tom1l2 PE=1 SV=1	140.38	3	sp|Q5SRX1|TM1L2_MOUSE	13937.9	13219.6	26320.3	20189.2	12500.4	21293	13937.9	20189.2	0.413169	0.266178	0.534576	0	0	0.885111	0.930746	0.885111	0.930746	0.990648
sp|Q6W8Q3|PC4L1_MOUSE	Q6W8Q3	Pcp4l1	Purkinje cell protein 4-like protein 1 OS=Mus musculus GN=Pcp4l1 PE=1 SV=1	48.42	1	sp|Q6W8Q3|PC4L1_MOUSE	10801.3	828.244	466.886	1059.81	3452.35	770.934	828.244	1059.81	1.45457	0.835777	0.355682	0.333333	0	0.874466	0.930746	0.874466	0.930746	2.28965
sp|Q7TPR4|ACTN1_MOUSE	Q7TPR4	Actn1	Alpha-actinin-1 OS=Mus musculus GN=Actn1 PE=1 SV=1	333.49	6	sp|Q7TPR4|ACTN1_MOUSE	98292.9	117941	156896	119184	130360	125173	117941	125173	0.239812	0.0447772	0.0858596	0	0	0.878901	0.930746	0.878901	0.930746	0.995765
sp|Q8BIJ6|SYIM_MOUSE	Q8BIJ6	Iars2	Isoleucine--tRNA ligase, mitochondrial OS=Mus musculus GN=Iars2 PE=1 SV=1	60.13	1	sp|Q8BIJ6|SYIM_MOUSE	9614.13	9697.73	14845.9	10550.2	11188.6	10992.9	9697.73	10992.9	0.263194	0.0299787	0.180855	0	0	0.885779	0.930746	0.885779	0.930746	1.04357
sp|Q8CIB5|FERM2_MOUSE	Q8CIB5	Fermt2	Fermitin family homolog 2 OS=Mus musculus GN=Fermt2 PE=1 SV=1	139.29	3	sp|Q8CIB5|FERM2_MOUSE	12478.4	15316.7	19296.4	19630.6	13905.9	14567.7	15316.7	14567.7	0.218183	0.195303	-0.0723333	0	0	0.877128	0.930746	0.877128	0.930746	0.978949
sp|Q8R2U4|NTM1A_MOUSE	Q8R2U4	Ntmt1	N-terminal Xaa-Pro-Lys N-methyltransferase 1 OS=Mus musculus GN=Ntmt1 PE=1 SV=3	48.29	1	sp|Q8R2U4|NTM1A_MOUSE	2226.7	714.8	1885.64	1030.86	1233.82	2042.32	1885.64	1233.82	0.492834	0.372712	-0.611924	0	0	0.884178	0.930746	0.884178	0.930746	1.12077
sp|Q9CQA3|SDHB_MOUSE	Q9CQA3	Sdhb	Succinate dehydrogenase [ubiquinone] iron-sulfur subunit, mitochondrial OS=Mus musculus GN=Sdhb PE=1 SV=1	766.04	13	sp|Q9CQA3|SDHB_MOUSE	1.06402e+06	908786	913441	888021	1.01211e+06	934722	913441	934722	0.0917917	0.0663242	0.033226	0	0.0416667	0.881371	0.930746	0.881371	0.930746	1.01813
sp|Q9DBG5|PLIN3_MOUSE	Q9DBG5	Plin3	Perilipin-3 OS=Mus musculus GN=Plin3 PE=1 SV=1	132.91	3	sp|Q9DBG5|PLIN3_MOUSE	24398.5	12713.1	13621.9	16089.6	15573.9	18474.6	13621.9	16089.6	0.38437	0.0925931	0.240205	0	0	0.874286	0.930746	0.874286	0.930746	1.01187
sp|Q9DCJ5|NDUA8_MOUSE	Q9DCJ5	Ndufa8	NADH dehydrogenase [ubiquinone] 1 alpha subcomplex subunit 8 OS=Mus musculus GN=Ndufa8 PE=1 SV=3	477.49	8	sp|Q9DCJ5|NDUA8_MOUSE	714114	435174	555789	516940	620508	576601	555789	576601	0.246137	0.0909835	0.0530355	0.0555556	0.0833333	0.882585	0.930746	0.882585	0.930746	0.994766
sp|Q9EQP2|EHD4_MOUSE	Q9EQP2	Ehd4	EH domain-containing protein 4 OS=Mus musculus GN=Ehd4 PE=1 SV=1	91.35	2	sp|Q9EQP2|EHD4_MOUSE	13776.1	12411.1	19397.6	13561.5	15632.7	16793.7	13776.1	15632.7	0.243704	0.106809	0.182399	0	0	0.876648	0.930746	0.876648	0.930746	0.991237
sp|Q9R0P5|DEST_MOUSE	Q9R0P5	Dstn	Destrin OS=Mus musculus GN=Dstn PE=1 SV=3	59.65	1	sp|Q9R0P5|DEST_MOUSE	4786.04	7642.05	7670.85	5455.24	8065.25	6902.89	7642.05	6902.89	0.24737	0.192074	-0.146759	0	0	0.883019	0.930746	0.883019	0.930746	0.984114
sp|Q8R317|UBQL1_MOUSE	Q8R317	Ubqln1	Ubiquilin-1 OS=Mus musculus GN=Ubqln1 PE=1 SV=1	66.85	2	sp|Q8R317|UBQL1_MOUSE	5162.65	11182.7	14350.1	10589.7	8761.43	9967.73	11182.7	9967.73	0.456122	0.0951161	-0.16593	0	0	0.88817	0.931047	0.88817	0.931047	1.04695
sp|Q9ERD7|TBB3_MOUSE	Q9ERD7	Tubb3	Tubulin beta-3 chain OS=Mus musculus GN=Tubb3 PE=1 SV=1	63.65	2	sp|Q9ERD7|TBB3_MOUSE	17988.5	31344.4	57911.5	20284.5	42394.5	43796.8	31344.4	42394.5	0.568492	0.371597	0.435669	0	0	0.888416	0.931047	0.888416	0.931047	1.00722
sp|Q9WVA2|TIM8A_MOUSE	Q9WVA2	Timm8a1	Mitochondrial import inner membrane translocase subunit Tim8 A OS=Mus musculus GN=Timm8a1 PE=1 SV=1	95.67	2	sp|Q9WVA2|TIM8A_MOUSE	19876	16044.2	25649.5	15958.1	23145	20620.5	19876	20620.5	0.235599	0.183149	0.053051	0	0	0.887214	0.931047	0.887214	0.931047	1.03091
sp|P16546|SPTN1_MOUSE	P16546	Sptan1	Spectrin alpha chain, non-erythrocytic 1 OS=Mus musculus GN=Sptan1 PE=1 SV=4	1114.33	23	sp|P16546|SPTN1_MOUSE	148438	165532	224383	158696	196727	187741	165532	187741	0.222008	0.109789	0.181634	0.0277778	0.0277778	0.889761	0.931659	0.889761	0.931659	0.991142
sp|O70548|TELT_MOUSE	O70548	Tcap	Telethonin OS=Mus musculus GN=Tcap PE=1 SV=1	291.56	6	sp|O70548|TELT_MOUSE	158410	132492	189499	139280	167501	180643	158410	167501	0.178243	0.130081	0.0805087	0.047619	0.047619	0.891251	0.932421	0.891251	0.932421	0.985591
sp|P02468|LAMC1_MOUSE	P02468	Lamc1	Laminin subunit gamma-1 OS=Mus musculus GN=Lamc1 PE=1 SV=2	2007.13	32	sp|P02468|LAMC1_MOUSE	632200	610514	779384	614899	704677	729697	632200	704677	0.136313	0.0883726	0.156583	0.0630631	0.0810811	0.892637	0.933073	0.892637	0.933073	0.986739
sp|P61759|PFD3_MOUSE	P61759	Vbp1	Prefoldin subunit 3 OS=Mus musculus GN=Vbp1 PE=1 SV=2	155.41	3	sp|P61759|PFD3_MOUSE	33791.3	32972.4	53699.2	37429.9	33635	44412.5	33791.3	37429.9	0.292306	0.142022	0.147539	0	0	0.894302	0.933218	0.894302	0.933218	1.04317
sp|Q99LP6|GRPE1_MOUSE	Q99LP6	Grpel1	GrpE protein homolog 1, mitochondrial OS=Mus musculus GN=Grpel1 PE=1 SV=1	58.49	1	sp|Q99LP6|GRPE1_MOUSE	6777.52	6179.64	14382.4	7846.38	9139.72	9217.08	6777.52	9139.72	0.501805	0.0881592	0.431393	0	0	0.894103	0.933218	0.894103	0.933218	1.04337
sp|Q60936|COQ8A_MOUSE	Q60936	Coq8a	Atypical kinase COQ8A, mitochondrial OS=Mus musculus GN=Coq8a PE=1 SV=2	666.49	13	sp|Q60936|COQ8A_MOUSE	271281	282893	323770	261625	312960	290371	282893	290371	0.094211	0.0892372	0.0376434	0.0512821	0.0769231	0.89879	0.937102	0.89879	0.937102	1.01501
sp|O88342|WDR1_MOUSE	O88342	Wdr1	WD repeat-containing protein 1 OS=Mus musculus GN=Wdr1 PE=1 SV=3	250.34	5	sp|O88342|WDR1_MOUSE	103556	105715	154822	125924	118180	107889	105715	118180	0.238909	0.077112	0.160801	0	0	0.901782	0.93749	0.901782	0.93749	1.03438
sp|P00687|AMY1_MOUSE	P00687	Amy1	Alpha-amylase 1 OS=Mus musculus GN=Amy1 PE=1 SV=2	50.7	1	sp|P00687|AMY1_MOUSE	3826.3	3205.69	3249.74	2847.18	3829.16	3486.16	3249.74	3486.16	0.101042	0.14712	0.101315	0	0	0.901683	0.93749	0.901683	0.93749	1.01173
sp|Q8BG95|MYPT2_MOUSE	Q8BG95	Ppp1r12b	Protein phosphatase 1 regulatory subunit 12B OS=Mus musculus GN=Ppp1r12b PE=1 SV=2	493.92	9	sp|Q8BG95|MYPT2_MOUSE	58163.7	64745.3	100903	64674.1	73824.3	74846.9	64745.3	73824.3	0.30846	0.0787661	0.189319	0	0	0.902996	0.93749	0.902996	0.93749	1.04906
sp|Q8C1A5|THOP1_MOUSE	Q8C1A5	Thop1	Thimet oligopeptidase OS=Mus musculus GN=Thop1 PE=1 SV=1	140.25	3	sp|Q8C1A5|THOP1_MOUSE	23291.5	13948.5	20269.7	15050.7	18372.3	22314	20269.7	18372.3	0.248703	0.195708	-0.141789	0	0.166667	0.902844	0.93749	0.902844	0.93749	1.0318
sp|Q8K0E8|FIBB_MOUSE	Q8K0E8	Fgb	Fibrinogen beta chain OS=Mus musculus GN=Fgb PE=1 SV=1	263.41	4	sp|Q8K0E8|FIBB_MOUSE	27664.3	26776.6	31757	30393.5	27373.5	29463.4	27664.3	29463.4	0.092457	0.0531919	0.0908959	0	0	0.901393	0.93749	0.901393	0.93749	0.988165
sp|P15864|H12_MOUSE	P15864	Hist1h1c	Histone H1.2 OS=Mus musculus GN=Hist1h1c PE=1 SV=2	287.95	6	sp|P15864|H12_MOUSE	334864	398296	492872	361924	419060	412778	398296	412778	0.194563	0.0787391	0.0515262	0.0952381	0.142857	0.905429	0.93922	0.905429	0.93922	1.02703
sp|Q923D2|BLVRB_MOUSE	Q923D2	Blvrb	Flavin reductase (NADPH) OS=Mus musculus GN=Blvrb PE=1 SV=3	43.85	1	sp|Q923D2|BLVRB_MOUSE	2940.41	2771.16	7568.75	4259.45	4995.28	3203.96	2940.41	4259.45	0.614974	0.216812	0.534651	0	0	0.907599	0.940047	0.907599	0.940047	1.06595
sp|Q9D1R9|RL34_MOUSE	Q9D1R9	Rpl34	60S ribosomal protein L34 OS=Mus musculus GN=Rpl34 PE=1 SV=2	66.97	2	sp|Q9D1R9|RL34_MOUSE	11694.2	9491.15	4012.02	7640.25	10367.9	6226.61	9491.15	7640.25	0.470978	0.260591	-0.312964	0	0	0.907764	0.940047	0.907764	0.940047	1.03972
sp|Q3THE2|ML12B_MOUSE	Q3THE2	Myl12b	Myosin regulatory light chain 12B OS=Mus musculus GN=Myl12b PE=1 SV=2	229.5	5	sp|Q3THE2|ML12B_MOUSE	70002.9	62382	98299	61365.5	88231.1	83958.3	70002.9	83958.3	0.246107	0.185434	0.262257	0	0	0.91031	0.941886	0.91031	0.941886	0.987707
sp|Q9DB15|RM12_MOUSE	Q9DB15	Mrpl12	39S ribosomal protein L12, mitochondrial OS=Mus musculus GN=Mrpl12 PE=1 SV=2	80.58	2	sp|Q9DB15|RM12_MOUSE	19660.1	16600.1	16148.5	17028.2	18437.8	16157.1	16600.1	17028.2	0.109359	0.0668846	0.0367328	0	0	0.911713	0.942541	0.911713	0.942541	1.01522
sp|Q9WVK4|EHD1_MOUSE	Q9WVK4	Ehd1	EH domain-containing protein 1 OS=Mus musculus GN=Ehd1 PE=1 SV=1	126.91	4	sp|Q9WVK4|EHD1_MOUSE	36427.3	41603	56980.7	40579.5	48923.4	41414.2	41603	41414.2	0.237545	0.105305	-0.00656309	0	0	0.913308	0.943392	0.913308	0.943392	1.03127
sp|P50518|VATE1_MOUSE	P50518	Atp6v1e1	V-type proton ATPase subunit E 1 OS=Mus musculus GN=Atp6v1e1 PE=1 SV=2	69.23	2	sp|P50518|VATE1_MOUSE	7009.38	5645.54	9342.18	10135.1	5443.1	7138.4	7009.38	7138.4	0.254947	0.313764	0.0263134	0	0	0.91798	0.947417	0.91798	0.947417	0.968328
sp|P48036|ANXA5_MOUSE	P48036	Anxa5	Annexin A5 OS=Mus musculus GN=Anxa5 PE=1 SV=1	455.49	10	sp|P48036|ANXA5_MOUSE	162625	170667	265370	186550	195559	192863	170667	192863	0.286339	0.0241268	0.176391	0	0.030303	0.922468	0.951246	0.922468	0.951246	1.0412
sp|P82348|SGCG_MOUSE	P82348	Sgcg	Gamma-sarcoglycan OS=Mus musculus GN=Sgcg PE=1 SV=2	101.68	2	sp|P82348|SGCG_MOUSE	17203.6	17850.1	31737.9	20417.1	21741.5	20876.7	17850.1	20876.7	0.368809	0.0320042	0.225965	0	0	0.92689	0.955001	0.92689	0.955001	1.05959
sp|A2ASS6|TITIN_MOUSE	A2ASS6	Ttn	Titin OS=Mus musculus GN=Ttn PE=1 SV=1	125460	1711	sp|A2ASS6|TITIN_MOUSE	2.22571e+08	3.2708e+08	3.08765e+08	3.11386e+08	2.44377e+08	3.07627e+08	3.08765e+08	3.07627e+08	0.195036	0.13082	-0.00532725	0.0148822	0.0205319	0.927715	0.955047	0.927715	0.955047	0.99424
sp|P70695|F16P2_MOUSE	P70695	Fbp2	Fructose-1,6-bisphosphatase isozyme 2 OS=Mus musculus GN=Fbp2 PE=1 SV=2	466.79	7	sp|P70695|F16P2_MOUSE	562234	816754	838767	731034	721672	703529	816754	721672	0.207908	0.0194558	-0.178559	0	0	0.930432	0.956704	0.930432	0.956704	1.02853
sp|Q9QUR7|PIN1_MOUSE	Q9QUR7	Pin1	Peptidyl-prolyl cis-trans isomerase NIMA-interacting 1 OS=Mus musculus GN=Pin1 PE=1 SV=1	100.41	2	sp|Q9QUR7|PIN1_MOUSE	12323.1	16363.5	27603.6	16048.1	16681.7	19670.9	16363.5	16681.7	0.421988	0.110772	0.0277897	0	0	0.930889	0.956704	0.930889	0.956704	1.07423
sp|P09055|ITB1_MOUSE	P09055	Itgb1	Integrin beta-1 OS=Mus musculus GN=Itgb1 PE=1 SV=1	445.57	10	sp|P09055|ITB1_MOUSE	63523.3	61009.7	77307.1	60465.9	66802.4	71902.4	63523.3	66802.4	0.130413	0.0862981	0.0726149	0.0909091	0	0.931931	0.95697	0.931931	0.95697	1.0134
sp|Q9WUZ7|SH3BG_MOUSE	Q9WUZ7	Sh3bgr	SH3 domain-binding glutamic acid-rich protein OS=Mus musculus GN=Sh3bgr PE=1 SV=1	406.36	5	sp|Q9WUZ7|SH3BG_MOUSE	477050	346810	473924	403496	444164	452038	473924	444164	0.171774	0.0601346	-0.0935637	0.047619	0	0.934101	0.958394	0.934101	0.958394	0.998528
sp|P34884|MIF_MOUSE	P34884	Mif	Macrophage migration inhibitory factor OS=Mus musculus GN=Mif PE=1 SV=2	426.97	5	sp|P34884|MIF_MOUSE	908315	607383	795318	696821	805243	809367	795318	805243	0.197333	0.0828331	0.0178938	0	0	0.934968	0.95848	0.934968	0.95848	0.99982
sp|O08677|KNG1_MOUSE	O08677	Kng1	Kininogen-1 OS=Mus musculus GN=Kng1 PE=1 SV=1	272.32	6	sp|O08677|KNG1_MOUSE	84941.2	88066	125652	103433	105714	89028.3	88066	103433	0.227582	0.0910243	0.232036	0.0555556	0	0.935799	0.958527	0.935799	0.958527	1.00163
sp|Q64727|VINC_MOUSE	Q64727	Vcl	Vinculin OS=Mus musculus GN=Vcl PE=1 SV=4	1320.01	28	sp|Q64727|VINC_MOUSE	550105	469834	593608	513870	569370	537778	550105	537778	0.116744	0.05152	-0.0326953	0.0344828	0.0344828	0.942055	0.964128	0.942055	0.964128	0.995392
sp|O09111|NDUBB_MOUSE	O09111	Ndufb11	NADH dehydrogenase [ubiquinone] 1 beta subcomplex subunit 11, mitochondrial OS=Mus musculus GN=Ndufb11 PE=1 SV=2	147.77	4	sp|O09111|NDUBB_MOUSE	189527	192619	207970	183268	211715	199836	192619	199836	0.0502128	0.0720598	0.0530696	0	0	0.948031	0.96801	0.948031	0.96801	0.992091
sp|Q8JZN5|ACAD9_MOUSE	Q8JZN5	Acad9	Acyl-CoA dehydrogenase family member 9, mitochondrial OS=Mus musculus GN=Acad9 PE=1 SV=2	152.16	2	sp|Q8JZN5|ACAD9_MOUSE	13775.4	17977.3	22831.7	19389	19441	15486.3	17977.3	19389	0.249086	0.125289	0.109063	0	0	0.947444	0.96801	0.947444	0.96801	1.00494
sp|Q9CY58|PAIRB_MOUSE	Q9CY58	Serbp1	Plasminogen activator inhibitor 1 RNA-binding protein OS=Mus musculus GN=Serbp1 PE=1 SV=2	346.64	6	sp|Q9CY58|PAIRB_MOUSE	104645	78767.9	100019	80706.8	102355	102472	100019	102355	0.146066	0.131674	0.033304	0.0555556	0	0.948222	0.96801	0.948222	0.96801	0.992639
sp|P29699|FETUA_MOUSE	P29699	Ahsg	Alpha-2-HS-glycoprotein OS=Mus musculus GN=Ahsg PE=1 SV=1	490.7	6	sp|P29699|FETUA_MOUSE	391998	494829	491402	519938	437978	428690	491402	437978	0.127131	0.108644	-0.166046	0	0	0.949407	0.968116	0.949407	0.968116	0.993959
sp|Q62261|SPTB2_MOUSE	Q62261	Sptbn1	Spectrin beta chain, non-erythrocytic 1 OS=Mus musculus GN=Sptbn1 PE=1 SV=2	471.49	11	sp|Q62261|SPTB2_MOUSE	48445.1	54729.5	96552.4	63702.8	68248.4	61067.8	54729.5	63702.8	0.392787	0.0564567	0.219038	0.030303	0.151515	0.94991	0.968116	0.94991	0.968116	1.03475
sp|O08529|CAN2_MOUSE	O08529	Capn2	Calpain-2 catalytic subunit OS=Mus musculus GN=Capn2 PE=1 SV=4	101.16	3	sp|O08529|CAN2_MOUSE	15925.7	24737.7	38568.9	21805.1	24281.2	29935.8	24737.7	24281.2	0.432171	0.164465	-0.0268733	0	0	0.951631	0.968257	0.951631	0.968257	1.04223
sp|Q9WVL0|MAAI_MOUSE	Q9WVL0	Gstz1	Maleylacetoacetate isomerase OS=Mus musculus GN=Gstz1 PE=1 SV=1	57.43	2	sp|Q9WVL0|MAAI_MOUSE	15378.5	17464.8	25078.3	18036.1	19959.6	19244.8	17464.8	19244.8	0.264441	0.0509563	0.140017	0	0	0.950926	0.968257	0.950926	0.968257	1.0119
sp|P28656|NP1L1_MOUSE	P28656	Nap1l1	Nucleosome assembly protein 1-like 1 OS=Mus musculus GN=Nap1l1 PE=1 SV=2	45.16	1	sp|P28656|NP1L1_MOUSE	5959.42	6684.46	12402.7	8551.07	6483.3	9258.19	6684.46	8551.07	0.422741	0.178076	0.355295	0	0	0.953559	0.969035	0.953559	0.969035	1.03104
sp|Q9CWM4|PFD1_MOUSE	Q9CWM4	Pfdn1	Prefoldin subunit 1 OS=Mus musculus GN=Pfdn1 PE=1 SV=1	46.32	1	sp|Q9CWM4|PFD1_MOUSE	1858.94	2326.08	4520.46	3543.8	1706.64	3399.62	2326.08	3399.62	0.489729	0.354312	0.547475	0.333333	0	0.953981	0.969035	0.953981	0.969035	1.00641
sp|Q91YT0|NDUV1_MOUSE	Q91YT0	Ndufv1	NADH dehydrogenase [ubiquinone] flavoprotein 1, mitochondrial OS=Mus musculus GN=Ndufv1 PE=1 SV=1	1222.7	20	sp|Q91YT0|NDUV1_MOUSE	1.59205e+06	1.16933e+06	1.32681e+06	1.27616e+06	1.46116e+06	1.35216e+06	1.32681e+06	1.35216e+06	0.156768	0.0682164	0.0273056	0.0416667	0.0694444	0.956414	0.970701	0.956414	0.970701	0.999684
sp|P54923|ADPRH_MOUSE	P54923	Adprh	[Protein ADP-ribosylarginine] hydrolase OS=Mus musculus GN=Adprh PE=1 SV=1	39.09	1	sp|P54923|ADPRH_MOUSE	23955.6	20106.4	33084.1	21113.8	25366.9	28968.4	23955.6	25366.9	0.259199	0.156337	0.0825812	0	0	0.957268	0.970762	0.957268	0.970762	1.02249
sp|Q8BKC5|IPO5_MOUSE	Q8BKC5	Ipo5	Importin-5 OS=Mus musculus GN=Ipo5 PE=1 SV=3	222.39	6	sp|Q8BKC5|IPO5_MOUSE	54905.4	47350.8	81316.8	62330.4	51608.7	67470.3	54905.4	62330.4	0.29145	0.133832	0.182989	0	0	0.959117	0.971831	0.959117	0.971831	1.01193
sp|Q6P9R2|OXSR1_MOUSE	Q6P9R2	Oxsr1	Serine/threonine-protein kinase OSR1 OS=Mus musculus GN=Oxsr1 PE=1 SV=1	209.94	4	sp|Q6P9R2|OXSR1_MOUSE	28185.2	62661	40400.9	28170.1	64930.3	40556.6	40400.9	40556.6	0.399553	0.419798	0.00554838	0.0833333	0	0.962544	0.97369	0.962544	0.97369	0.981969
sp|Q9Z1T2|TSP4_MOUSE	Q9Z1T2	Thbs4	Thrombospondin-4 OS=Mus musculus GN=Thbs4 PE=1 SV=1	405.52	7	sp|Q9Z1T2|TSP4_MOUSE	121754	127562	66627.7	121218	86597.1	95755.4	121754	95755.4	0.319324	0.17728	-0.346546	0.047619	0	0.962205	0.97369	0.962205	0.97369	1.04076
sp|Q5DTJ9|MYPN_MOUSE	Q5DTJ9	Mypn	Myopalladin OS=Mus musculus GN=Mypn PE=1 SV=2	437.15	9	sp|Q5DTJ9|MYPN_MOUSE	92222.5	80092.5	154697	93646.3	103772	120609	92222.5	103772	0.367267	0.128478	0.170229	0	0	0.964839	0.975205	0.964839	0.975205	1.02825
sp|P10637|TAU_MOUSE	P10637	Mapt	Microtubule-associated protein tau OS=Mus musculus GN=Mapt PE=1 SV=3	203.92	4	sp|P10637|TAU_MOUSE	50788.1	51906.9	64247.4	48470.3	57363.9	61916.3	51906.9	57363.9	0.134215	0.122303	0.144217	0.0666667	0.0666667	0.966259	0.975834	0.966259	0.975834	0.995183
sp|O35206|COFA1_MOUSE	O35206	Col15a1	Collagen alpha-1(XV) chain OS=Mus musculus GN=Col15a1 PE=1 SV=2	307.6	5	sp|O35206|COFA1_MOUSE	62531.8	64232.8	90831.1	74449.5	60926.7	79031.6	64232.8	74449.5	0.218806	0.13171	0.212952	0.0555556	0	0.96873	0.977522	0.96873	0.977522	1.01487
sp|Q8VBV7|CSN8_MOUSE	Q8VBV7	Cops8	COP9 signalosome complex subunit 8 OS=Mus musculus GN=Cops8 PE=1 SV=1	78	2	sp|Q8VBV7|CSN8_MOUSE	21411.7	13121.6	17074.4	14197	17537	19610.4	17074.4	17537	0.241042	0.159584	0.0385619	0.166667	0.5	0.971593	0.979603	0.971593	0.979603	1.00513
sp|P47758|SRPRB_MOUSE	P47758	Srprb	Signal recognition particle receptor subunit beta OS=Mus musculus GN=Srprb PE=1 SV=1	39.32	1	sp|P47758|SRPRB_MOUSE	4222.15	2925.18	5358.4	3978.21	3995.07	4093.94	4222.15	3995.07	0.292065	0.0155422	-0.0797566	0	0	0.973248	0.979656	0.973248	0.979656	1.03634
sp|P54071|IDHP_MOUSE	P54071	Idh2	Isocitrate dehydrogenase [NADP], mitochondrial OS=Mus musculus GN=Idh2 PE=1 SV=3	1253.63	22	sp|P54071|IDHP_MOUSE	1.19021e+06	1.31244e+06	1.72597e+06	1.20259e+06	1.71514e+06	1.32823e+06	1.31244e+06	1.32823e+06	0.19919	0.188751	0.0172551	0.0357143	0.0119048	0.972518	0.979656	0.972518	0.979656	0.995917
sp|Q6PHZ2|KCC2D_MOUSE	Q6PHZ2	Camk2d	Calcium/calmodulin-dependent protein kinase type II subunit delta OS=Mus musculus GN=Camk2d PE=1 SV=1	89.02	2	sp|Q6PHZ2|KCC2D_MOUSE	33912	28726.5	60587.6	35648.7	38415.5	43971.2	33912	38415.5	0.416208	0.107724	0.179893	0.166667	0	0.974183	0.979791	0.974183	0.979791	1.04398
sp|Q99MQ4|ASPN_MOUSE	Q99MQ4	Aspn	Asporin OS=Mus musculus GN=Aspn PE=1 SV=1	327.53	8	sp|Q99MQ4|ASPN_MOUSE	119026	151904	161501	134086	183447	119993	151904	134086	0.154536	0.228468	-0.179998	0.0416667	0	0.981855	0.986696	0.981855	0.986696	0.988356
sp|P49312|ROA1_MOUSE	P49312	Hnrnpa1	Heterogeneous nuclear ribonucleoprotein A1 OS=Mus musculus GN=Hnrnpa1 PE=1 SV=2	70	2	sp|P49312|ROA1_MOUSE	10015.8	12128.4	24370.4	14909.1	13956	14023.5	12128.4	14023.5	0.49985	0.0372029	0.209467	0	0	0.983378	0.987415	0.983378	0.987415	1.08454
sp|Q6R0H7|GNAS1_MOUSE	Q6R0H7	Gnas	Guanine nucleotide-binding protein G(s) subunit alpha isoforms XLas OS=Mus musculus GN=Gnas PE=1 SV=1	80.81	2	sp|Q6R0H7|GNAS1_MOUSE	9622.21	13125.7	19427.9	12827.7	15056.6	12794.3	13125.7	12827.7	0.353448	0.0956207	-0.033126	0	0	0.990122	0.993371	0.990122	0.993371	1.03681
sp|P51637|CAV3_MOUSE	P51637	Cav3	Caveolin-3 OS=Mus musculus GN=Cav3 PE=1 SV=1	201.37	1	sp|P51637|CAV3_MOUSE	50398.8	50984.8	84076.9	58854.7	62289.3	59122.1	50984.8	59122.1	0.311826	0.0317932	0.213632	0.222222	0.333333	0.994765	0.996394	0.994765	0.996394	1.02882
sp|Q6ZQ73|CAND2_MOUSE	Q6ZQ73	Cand2	Cullin-associated NEDD8-dissociated protein 2 OS=Mus musculus GN=Cand2 PE=1 SV=2	844.82	16	sp|Q6ZQ73|CAND2_MOUSE	263019	206646	256825	237861	236963	248244	256825	237861	0.127659	0.0260132	-0.110668	0.0555556	0.0185185	0.994602	0.996394	0.994602	0.996394	1.00473
sp|Q9CR68|UCRI_MOUSE	Q9CR68	Uqcrfs1	Cytochrome b-c1 complex subunit Rieske, mitochondrial OS=Mus musculus GN=Uqcrfs1 PE=1 SV=1	739.67	12	sp|Q9CR68|UCRI_MOUSE	1.14852e+06	862495	897143	917285	992733	974421	897143	974421	0.161029	0.0409304	0.119207	0.0222222	0	0.996646	0.997461	0.996646	0.997461	1.00822
sp|Q76MZ3|2AAA_MOUSE	Q76MZ3	Ppp2r1a	Serine/threonine-protein phosphatase 2A 65 kDa regulatory subunit A alpha isoform OS=Mus musculus GN=Ppp2r1a PE=1 SV=3	1378.5	21	sp|Q76MZ3|2AAA_MOUSE	723494	649461	792154	675518	735382	749892	723494	735382	0.0988819	0.0547364	0.0235143	0.0229885	0.0344828	0.998086	0.998086	0.998086	0.998086	1.002

## Sheet: Ribosomal proteins
proteinName	ac	geneName	proteinDescription	idScore	nbPeptides	allAccessions	001_3MiRAmKO_A19	002_3MiRAmKO_A19	007_3MiRAmKO_A19	003_3MiRAmKO_A19	004_3MiRAmKO_A19	005_3MiRAmKO_A19	medianInt_Condition1	medianInt_Condition2	cv_Condition1	cv_Condition2	log2ratio_Condition2	pValue_Condition2	qValue_Condition2	FTestPValue	FTestQValue	ratio
sp|P97351|RS3A_MOUSE	P97351	Rps3a	40S ribosomal protein S3a OS=Mus musculus GN=Rps3a PE=1 SV=3	140.02	4	sp|P97351|RS3A_MOUSE	63833.9	50578.4	70990.4	109348	107422	112972	63833.9	109348	0.167583	0.0256386	0.776529	0.00184813	0.0567296	0.00184813	0.0567296	0.562266
sp|P60867|RS20_MOUSE	P60867	Rps20	40S ribosomal protein S20 OS=Mus musculus GN=Rps20 PE=1 SV=1	152.18	2	sp|P60867|RS20_MOUSE	30691.8	30366.7	44503.2	52629.9	51787.2	57130.7	30691.8	52629.9	0.229331	0.0533503	0.77803	0.0137633	0.138486	0.0137633	0.138486	0.65344
sp|P62754|RS6_MOUSE	P62754	Rps6	40S ribosomal protein S6 OS=Mus musculus GN=Rps6 PE=1 SV=1	157.81	4	sp|P62754|RS6_MOUSE	57849.1	52500.7	57196.1	69201.2	77958.1	81485.6	57196.1	77958.1	0.0522435	0.0829885	0.446782	0.0214755	0.168362	0.0214755	0.168362	0.732778
sp|P62849|RS24_MOUSE	P62849	Rps24	40S ribosomal protein S24 OS=Mus musculus GN=Rps24 PE=1 SV=1	127.13	2	sp|P62849|RS24_MOUSE	17982.4	25695.6	30965.7	41291.2	33862.9	39532.3	25695.6	39532.3	0.262441	0.101544	0.621514	0.0246871	0.174013	0.0246871	0.174013	0.65085
sp|P62852|RS25_MOUSE	P62852	Rps25	40S ribosomal protein S25 OS=Mus musculus GN=Rps25 PE=1 SV=1	93.63	2	sp|P62852|RS25_MOUSE	36128.4	33813.7	44054.7	48082.1	52229.3	60344.9	36128.4	52229.3	0.141336	0.116476	0.531727	0.026049	0.174087	0.026049	0.174087	0.709569
sp|P62270|RS18_MOUSE	P62270	Rps18	40S ribosomal protein S18 OS=Mus musculus GN=Rps18 PE=1 SV=3	208.34	5	sp|P62270|RS18_MOUSE	88159.9	70838.7	93365.7	109055	109664	142673	88159.9	109664	0.140202	0.159683	0.314898	0.029892	0.180762	0.029892	0.180762	0.69831
sp|P62245|RS15A_MOUSE	P62245	Rps15a	40S ribosomal protein S15a OS=Mus musculus GN=Rps15a PE=1 SV=2	132.52	3	sp|P62245|RS15A_MOUSE	15633.6	21246.4	25464.4	25866.6	29713.5	33750.2	21246.4	29713.5	0.23732	0.13239	0.483903	0.0449974	0.209247	0.0449974	0.209247	0.697909
sp|P62908|RS3_MOUSE	P62908	Rps3	40S ribosomal protein S3 OS=Mus musculus GN=Rps3 PE=1 SV=1	220.51	6	sp|P62908|RS3_MOUSE	105631	105453	142358	153055	147751	165196	105631	153055	0.180418	0.0575725	0.535011	0.0541511	0.217755	0.0541511	0.217755	0.758458
sp|P63276|RS17_MOUSE	P63276	Rps17	40S ribosomal protein S17 OS=Mus musculus GN=Rps17 PE=1 SV=2	78.62	2	sp|P63276|RS17_MOUSE	24095.3	24218.1	28054.7	30718.2	31353.3	36014.2	24218.1	31353.3	0.0884407	0.0884471	0.372532	0.0561688	0.219229	0.0561688	0.219229	0.778585
sp|P62082|RS7_MOUSE	P62082	Rps7	40S ribosomal protein S7 OS=Mus musculus GN=Rps7 PE=2 SV=1	187.29	4	sp|P62082|RS7_MOUSE	57137	62651.1	115849	112399	104875	128470	62651.1	112399	0.412791	0.104581	0.843218	0.0624845	0.228115	0.0624845	0.228115	0.681538
sp|P25444|RS2_MOUSE	P25444	Rps2	40S ribosomal protein S2 OS=Mus musculus GN=Rps2 PE=1 SV=3	355.14	8	sp|P25444|RS2_MOUSE	102989	100339	135319	127023	152727	181020	102989	152727	0.172536	0.17585	0.568471	0.0664559	0.236266	0.0664559	0.236266	0.734959
sp|Q9CQR2|RS21_MOUSE	Q9CQR2	Rps21	40S ribosomal protein S21 OS=Mus musculus GN=Rps21 PE=1 SV=1	173.61	2	sp|Q9CQR2|RS21_MOUSE	40331.8	39479.6	77376.6	65689.6	75337.3	85543.1	40331.8	75337.3	0.41297	0.131456	0.901446	0.0759198	0.250946	0.0759198	0.250946	0.693772
sp|P62855|RS26_MOUSE	P62855	Rps26	40S ribosomal protein S26 OS=Mus musculus GN=Rps26 PE=1 SV=3	78.93	2	sp|P62855|RS26_MOUSE	10812.2	17347.3	21626.4	22144.5	20669.1	29646.9	17347.3	22144.5	0.328175	0.199321	0.352236	0.080266	0.257282	0.080266	0.257282	0.687078
sp|P62242|RS8_MOUSE	P62242	Rps8	40S ribosomal protein S8 OS=Mus musculus GN=Rps8 PE=1 SV=2	153.78	4	sp|P62242|RS8_MOUSE	52233.9	60240.6	85247.9	85010.8	88632.7	84161.4	60240.6	85010.8	0.261292	0.0276325	0.496909	0.0882266	0.273861	0.0882266	0.273861	0.766946
sp|Q6ZWY3|RS27L_MOUSE	Q6ZWY3	Rps27l	40S ribosomal protein S27-like OS=Mus musculus GN=Rps27l PE=1 SV=3	106.25	3	sp|Q6ZWY3|RS27L_MOUSE	36073.8	40257.3	63867.6	57593.2	63777.3	63497.9	40257.3	63497.9	0.320668	0.0566763	0.657458	0.10172	0.289558	0.10172	0.289558	0.758371
sp|P62301|RS13_MOUSE	P62301	Rps13	40S ribosomal protein S13 OS=Mus musculus GN=Rps13 PE=1 SV=2	56.54	2	sp|P62301|RS13_MOUSE	32995.7	33758.4	45505.3	47432.6	42659.1	50634.8	33758.4	47432.6	0.187404	0.0855614	0.49063	0.110841	0.303942	0.110841	0.303942	0.797714
sp|P63325|RS10_MOUSE	P63325	Rps10	40S ribosomal protein S10 OS=Mus musculus GN=Rps10 PE=1 SV=1	127.09	4	sp|P63325|RS10_MOUSE	51574.1	52613.7	80825	67266.3	79397.2	95157.3	52613.7	79397.2	0.269106	0.173494	0.593648	0.129282	0.331641	0.129282	0.331641	0.765082
sp|P62858|RS28_MOUSE	P62858	Rps28	40S ribosomal protein S28 OS=Mus musculus GN=Rps28 PE=1 SV=1	119.06	2	sp|P62858|RS28_MOUSE	47788.4	45413.5	51545.4	53161.7	59555.2	56936.6	47788.4	56936.6	0.0640799	0.0568361	0.252695	0.167396	0.376925	0.167396	0.376925	0.853194
sp|P63323|RS12_MOUSE	P63323	Rps12	40S ribosomal protein S12 OS=Mus musculus GN=Rps12 PE=1 SV=2	119.94	3	sp|P63323|RS12_MOUSE	56594.8	29052.3	46783.7	43355.8	66615.6	66484.6	46783.7	66484.6	0.316235	0.227672	0.507012	0.180627	0.391037	0.180627	0.391037	0.750504
sp|P14206|RSSA_MOUSE	P14206	Rpsa	40S ribosomal protein SA OS=Mus musculus GN=Rpsa PE=1 SV=4	284.45	5	sp|P14206|RSSA_MOUSE	134532	116240	147583	139365	160275	159234	134532	159234	0.118572	0.0770345	0.243194	0.248621	0.4661	0.248621	0.4661	0.868115
sp|P62702|RS4X_MOUSE	P62702	Rps4x	40S ribosomal protein S4, X isoform OS=Mus musculus GN=Rps4x PE=1 SV=2	295.02	8	sp|P62702|RS4X_MOUSE	59194.1	41819.7	72896.3	58903	68389.4	83519.1	59194.1	68389.4	0.268663	0.176681	0.208319	0.264978	0.47939	0.264978	0.47939	0.824955
sp|Q9CZX8|RS19_MOUSE	Q9CZX8	Rps19	40S ribosomal protein S19 OS=Mus musculus GN=Rps19 PE=1 SV=3	208.91	5	sp|Q9CZX8|RS19_MOUSE	86762.1	52406.9	50934	62989.6	72162	67012.5	52406.9	67012.5	0.319936	0.0682274	0.354674	0.593482	0.751375	0.593482	0.751375	0.94034
sp|P62264|RS14_MOUSE	P62264	Rps14	40S ribosomal protein S14 OS=Mus musculus GN=Rps14 PE=1 SV=3	134.02	3	sp|P62264|RS14_MOUSE	43693.1	25175.2	11314.3	12383.5	39393.2	47395.8	25175.2	39393.2	0.607805	0.554969	0.645941	0.651122	0.787629	0.651122	0.787629	0.808517
sp|Q6ZWN5|RS9_MOUSE	Q6ZWN5	Rps9	40S ribosomal protein S9 OS=Mus musculus GN=Rps9 PE=1 SV=3	164.92	5	sp|Q6ZWN5|RS9_MOUSE	23474.1	31944.6	17942.5	23681.4	22985.3	21225.7	23474.1	22985.3	0.288393	0.0559253	-0.0303569	0.75866	0.863052	0.75866	0.863052	1.08055
sp|Q9CPR4|RL17_MOUSE	Q9CPR4	Rpl17	60S ribosomal protein L17 OS=Mus musculus GN=Rpl17 PE=1 SV=3	121.7	3	sp|Q9CPR4|RL17_MOUSE	20517.5	23687.1	22114	30136	32781.7	29858.9	22114	30136	0.0716898	0.0521724	0.446526	0.0137171	0.138486	0.0137171	0.138486	0.714821
sp|P47962|RL5_MOUSE	P47962	Rpl5	60S ribosomal protein L5 OS=Mus musculus GN=Rpl5 PE=1 SV=3	221.99	4	sp|P47962|RL5_MOUSE	50430.2	50059.9	66543.3	77684.2	88062.8	79002.8	50430.2	79002.8	0.169037	0.0692546	0.647617	0.0149975	0.140307	0.0149975	0.140307	0.682466
sp|P62830|RL23_MOUSE	P62830	Rpl23	60S ribosomal protein L23 OS=Mus musculus GN=Rpl23 PE=1 SV=1	195.09	4	sp|P62830|RL23_MOUSE	76978.4	71419.3	100756	114270	114817	127935	76978.4	114817	0.187629	0.0650089	0.576816	0.0219472	0.168814	0.0219472	0.168814	0.697866
sp|P62900|RL31_MOUSE	P62900	Rpl31	60S ribosomal protein L31 OS=Mus musculus GN=Rpl31 PE=1 SV=1	45.46	1	sp|P62900|RL31_MOUSE	19817	21943.5	28072.9	32196.4	30842.6	40499.6	21943.5	32196.4	0.184151	0.151499	0.553104	0.0232924	0.174013	0.0232924	0.174013	0.674467
sp|Q6ZWV3|RL10_MOUSE	Q6ZWV3	Rpl10	60S ribosomal protein L10 OS=Mus musculus GN=Rpl10 PE=1 SV=3	132.03	2	sp|Q6ZWV3|RL10_MOUSE	29013.9	36907.1	52819.6	55407.2	59426.3	70247.9	36907.1	59426.3	0.306362	0.124417	0.687204	0.0270107	0.176653	0.0270107	0.176653	0.641559
sp|P35980|RL18_MOUSE	P35980	Rpl18	60S ribosomal protein L18 OS=Mus musculus GN=Rpl18 PE=1 SV=3	200.38	4	sp|P35980|RL18_MOUSE	45994.9	56464.9	55933.2	70458.7	67954.5	73958.9	55933.2	70458.7	0.111697	0.0426039	0.333072	0.0301134	0.180762	0.0301134	0.180762	0.745827
sp|P51410|RL9_MOUSE	P51410	Rpl9	60S ribosomal protein L9 OS=Mus musculus GN=Rpl9 PE=2 SV=2	85.68	2	sp|P51410|RL9_MOUSE	12008.6	14167.8	22643.9	25097.7	22998	28166.9	14167.8	25097.7	0.345449	0.102261	0.824937	0.0289563	0.180762	0.0289563	0.180762	0.640161
sp|P14115|RL27A_MOUSE	P14115	Rpl27a	60S ribosomal protein L27a OS=Mus musculus GN=Rpl27a PE=1 SV=5	75.6	2	sp|P14115|RL27A_MOUSE	34754.5	36511.3	56098.2	59788.3	58048.8	68631.8	36511.3	59788.3	0.27908	0.0913024	0.711521	0.0334225	0.184958	0.0334225	0.184958	0.683031
sp|P19253|RL13A_MOUSE	P19253	Rpl13a	60S ribosomal protein L13a OS=Mus musculus GN=Rpl13a PE=1 SV=4	53.59	2	sp|P19253|RL13A_MOUSE	9278.71	11704.5	14343.5	17963.5	14424	18840.5	11704.5	17963.5	0.215119	0.136928	0.618003	0.0357061	0.191529	0.0357061	0.191529	0.689599
sp|Q9CXW4|RL11_MOUSE	Q9CXW4	Rpl11	60S ribosomal protein L11 OS=Mus musculus GN=Rpl11 PE=1 SV=4	118.22	4	sp|Q9CXW4|RL11_MOUSE	61646.5	63671.8	87051	98035.1	92166.7	100071	63671.8	98035.1	0.199449	0.0424143	0.622643	0.0380514	0.195533	0.0380514	0.195533	0.731621
sp|P62717|RL18A_MOUSE	P62717	Rpl18a	60S ribosomal protein L18a OS=Mus musculus GN=Rpl18a PE=1 SV=1	43.24	1	sp|P62717|RL18A_MOUSE	7334.69	9345.16	14243.2	15854.6	14142.1	15963.9	9345.16	15854.6	0.344733	0.0666927	0.762612	0.0423634	0.20615	0.0423634	0.20615	0.672815
sp|P47911|RL6_MOUSE	P47911	Rpl6	60S ribosomal protein L6 OS=Mus musculus GN=Rpl6 PE=1 SV=3	58.48	1	sp|P47911|RL6_MOUSE	9117.4	10237.1	16622.9	15937.1	17399	19845.4	10237.1	17399	0.337625	0.111395	0.765191	0.0446924	0.209247	0.0446924	0.209247	0.676502
sp|P47963|RL13_MOUSE	P47963	Rpl13	60S ribosomal protein L13 OS=Mus musculus GN=Rpl13 PE=1 SV=3	167.79	4	sp|P47963|RL13_MOUSE	69191.9	82913.4	85613.5	102592	95866.9	113364	82913.4	102592	0.111127	0.0849152	0.307241	0.0473633	0.210638	0.0473633	0.210638	0.762352
sp|P61255|RL26_MOUSE	P61255	Rpl26	60S ribosomal protein L26 OS=Mus musculus GN=Rpl26 PE=1 SV=1	37.8	1	sp|P61255|RL26_MOUSE	13755	15570.5	18076.9	19445.1	21826	20948.9	15570.5	20948.9	0.137342	0.058057	0.42806	0.0471584	0.210638	0.0471584	0.210638	0.761852
sp|P47964|RL36_MOUSE	P47964	Rpl36	60S ribosomal protein L36 OS=Mus musculus GN=Rpl36 PE=3 SV=2	71.65	2	sp|P47964|RL36_MOUSE	21279.7	24662.4	33742.6	30741.3	37014.4	44866.5	24662.4	37014.4	0.242639	0.188523	0.585773	0.0641879	0.230211	0.0641879	0.230211	0.70754
sp|Q9D8E6|RL4_MOUSE	Q9D8E6	Rpl4	60S ribosomal protein L4 OS=Mus musculus GN=Rpl4 PE=1 SV=3	164.92	5	sp|Q9D8E6|RL4_MOUSE	56103.5	71941.9	69130.9	89787.2	74392.5	91832.7	69130.9	89787.2	0.128573	0.111717	0.377179	0.0689327	0.242309	0.0689327	0.242309	0.770183
sp|P12970|RL7A_MOUSE	P12970	Rpl7a	60S ribosomal protein L7a OS=Mus musculus GN=Rpl7a PE=1 SV=2	118.08	2	sp|P12970|RL7A_MOUSE	37710.9	38009	45882.4	46722.3	50348.1	58721.8	38009	50348.1	0.114328	0.11851	0.405597	0.0748976	0.248238	0.0748976	0.248238	0.780542
sp|Q9CZM2|RL15_MOUSE	Q9CZM2	Rpl15	60S ribosomal protein L15 OS=Mus musculus GN=Rpl15 PE=2 SV=4	148.03	4	sp|Q9CZM2|RL15_MOUSE	34495.9	47652	61124.3	67096.8	59666.3	67992.1	47652	67096.8	0.278794	0.0704032	0.493708	0.0746365	0.248238	0.0746365	0.248238	0.735653
sp|Q8BP67|RL24_MOUSE	Q8BP67	Rpl24	60S ribosomal protein L24 OS=Mus musculus GN=Rpl24 PE=1 SV=2	114.69	2	sp|Q8BP67|RL24_MOUSE	29533.9	39742.4	54314.6	56575.9	53073.6	54726.6	39742.4	54726.6	0.302309	0.0319763	0.461565	0.0931134	0.280487	0.0931134	0.280487	0.751878
sp|P35979|RL12_MOUSE	P35979	Rpl12	60S ribosomal protein L12 OS=Mus musculus GN=Rpl12 PE=1 SV=2	341.66	4	sp|P35979|RL12_MOUSE	54734.9	71393.6	96767.3	91128.8	93624.3	113314	71393.6	93624.3	0.284881	0.122312	0.39109	0.0969193	0.285739	0.0969193	0.285739	0.747804
sp|P14148|RL7_MOUSE	P14148	Rpl7	60S ribosomal protein L7 OS=Mus musculus GN=Rpl7 PE=1 SV=2	102.04	3	sp|P14148|RL7_MOUSE	20251.2	57558.3	34366.9	94002.2	41185.5	53119	34366.9	53119	0.50376	0.441287	0.62821	0.114582	0.309711	0.114582	0.309711	0.595711
sp|P53026|RL10A_MOUSE	P53026	Rpl10a	60S ribosomal protein L10a OS=Mus musculus GN=Rpl10a PE=1 SV=3	95.72	3	sp|P53026|RL10A_MOUSE	15104	23003.3	24623.1	27180.8	24905.3	26687.6	23003.3	26687.6	0.243571	0.045589	0.214325	0.140563	0.349407	0.140563	0.349407	0.796338
sp|Q9CR57|RL14_MOUSE	Q9CR57	Rpl14	60S ribosomal protein L14 OS=Mus musculus GN=Rpl14 PE=1 SV=3	113.21	2	sp|Q9CR57|RL14_MOUSE	28331.7	35000.2	33564.2	41604.8	33769.1	43248.8	33564.2	41604.8	0.108664	0.128112	0.309827	0.143467	0.353243	0.143467	0.353243	0.816844
sp|P67984|RL22_MOUSE	P67984	Rpl22	60S ribosomal protein L22 OS=Mus musculus GN=Rpl22 PE=1 SV=2	57.69	1	sp|P67984|RL22_MOUSE	12484.9	12737.8	9142.15	13270.8	12474.8	11473.2	12484.9	12474.8	0.175204	0.0726057	-0.00116932	0.512532	0.689579	0.512532	0.689579	0.923323
sp|P84099|RL19_MOUSE	P84099	Rpl19	60S ribosomal protein L19 OS=Mus musculus GN=Rpl19 PE=1 SV=1	116.29	3	sp|P84099|RL19_MOUSE	16953.9	19760.9	96286.8	46241.4	33219.4	40575.7	19760.9	40575.7	1.01535	0.163182	1.03796	0.624608	0.772392	0.624608	0.772392	1.10801
sp|Q9D1R9|RL34_MOUSE	Q9D1R9	Rpl34	60S ribosomal protein L34 OS=Mus musculus GN=Rpl34 PE=1 SV=2	66.97	2	sp|Q9D1R9|RL34_MOUSE	11694.2	9491.15	4012.02	7640.25	10367.9	6226.61	9491.15	7640.25	0.470978	0.260591	-0.312964	0.907764	0.940047	0.907764	0.940047	1.03972
